# Supplementary material for: 2-(2,3-Dimethyl­phen­yl)-1H-isoindole-1,3(2H)-dione
Source: Acta Crystallogr Sect E Struct Rep Online. 2010 Aug 28;66(Pt 9):o2440. doi: 10.1107/S1600536810033386 (PMC3007846; doi:10.1107/S1600536810033386)
Supplement: Supplementary file 1 [file e-66-o2440-sup1.cif]

##############################################################################
###                                                                        ###
###        Electronic paper (Acta Crystallographica Section E)             ###
###                                                                        ###
##############################################################################
#                                                                            #
# This CIF contains the data in a paper accepted for publication in Acta     #
# Crystallographica Section E. It conforms to the requirements of Notes      #
# for Authors for Section E, and has been peer reviewed under the auspices   #
# of the IUCr Commission on Journals.                                        #
#                                                                            #
# Full details of the Crystallographic Information File format               #
# are given in the paper "The Crystallographic Information File (CIF):       #
# a New Standard Archive File for Crystallography" by S. R. Hall, F. H.      #
# Allen and I. D. Brown [Acta Cryst. (1991), A47, 655-685].                  #
#                                                                            #
# The current version of the core CIF dictionary is obtainable from          #
# ftp://ftp.iucr.org/pub/cif_core.dic. The current version number is 2.4.    #
#                                                                            #
# Software is freely available for graphical display of the structure(s) in  #
# this CIF.  For information consult the CIF home page http://www.iucr.org/  #
# cif/home.html                                                              #
#                                                                            #
# This file may be used for bona fide research purposes within the           #
# scientific community so long as proper attribution is given to the journal # 
# article from which it was obtained.                                        #
#                                                                            #
##############################################################################
                                             
data_global
_audit_creation_method     ?
_journal_date_recd_electronic     2010-08-10
_journal_date_accepted     2010-08-18
_journal_name_full     'Acta Crystallographica, Section E'
_journal_year     2010
_journal_volume     66
_journal_issue      9
_journal_page_first     o2440
_journal_page_last     o2440
_journal_paper_category     QO
_journal_coeditor_code     DN2596
_publ_contact_author
;
Muhammad Nawaz Tahir
University of Sargodha
Department of Physics
Sargodha
Pakistan
;
_publ_contact_author_email     'dmntahir_uos@yahoo.com'
_publ_contact_author_fax     '0092 48 32 22 121'
_publ_contact_author_phone     '0092 48 92 30 914'
_publ_section_title
;
2-(2,3-Dimethylphenyl)-1<i>H</i>-isoindole-1,3(2<i>H</i>)-dione
;
loop_
    _publ_author_name
    _publ_author_address
    'Muhammad Ilyas Tariq'
;
Department of Chemistry
University of Sargodha
Sargodha
Pakistan
;
    'Tanzeela Noreen'
;
Department of Chemistry
University of Sargodha
Sargodha
Pakistan
;
    'Tahir, M. Nawaz'
;
Department of Physics
University of Sargodha
Sargodha
Pakistan
;
    'Shahbaz Ahmad'
;
Department of Chemistry
University of Sargodha
Sargodha
Pakistan
;
    'Muhammad Fayyaz-ur-Rehman'
;
Department of Chemistry
University of Sargodha
Sargodha
Pakistan
;
data_I
_audit_creation_method     SHELXL-97
_chemical_name_systematic
;
2-(2,3-Dimethylphenyl)-1<i>H</i>-isoindole-1,3(2<i>H</i>)-dione
;
_chemical_name_common     ?
_chemical_formula_moiety     'C16 H13 N O2'
_chemical_formula_sum     'C16 H13 N O2'
_chemical_formula_iupac     'C16 H13 N O2'
_chemical_formula_weight     251.27
_symmetry_cell_setting     monoclinic
_symmetry_space_group_name_H-M     'P 21/c'
_symmetry_space_group_name_Hall     '-P 2ybc'
loop_
    _symmetry_equiv_pos_site_id
    _symmetry_equiv_pos_as_xyz
    1 x,y,z
    2 -x,1/2+y,1/2-z
    3 -x,-y,-z
    4 x,1/2-y,1/2+z
_cell_length_a     7.8222(3)
_cell_length_b     8.4576(3)
_cell_length_c     19.4863(6)
_cell_angle_alpha     90
_cell_angle_beta     91.441(2)
_cell_angle_gamma     90
_cell_volume     1288.75(8)
_cell_formula_units_Z     4
_cell_measurement_reflns_used     1819
_cell_measurement_theta_min     2.63
_cell_measurement_theta_max     25.24
_cell_measurement_temperature     296(2)
_exptl_crystal_description     prism
_exptl_crystal_colour     white
_exptl_crystal_size_max     0.30
_exptl_crystal_size_mid     0.12
_exptl_crystal_size_min     0.10
_exptl_crystal_density_diffrn     1.295
_exptl_crystal_density_meas     ?
_exptl_crystal_density_method     'not measured'
_exptl_crystal_F_000     528
_exptl_absorpt_coefficient_mu     0.086
_exptl_absorpt_correction_type     multi-scan
_exptl_absorpt_process_details     '(SADABS; Bruker, 2005)'
_exptl_absorpt_correction_T_min     0.980
_exptl_absorpt_correction_T_max     0.993
_exptl_special_details
;
;
_diffrn_ambient_temperature     296(2)
_diffrn_radiation_type     MoK\a
_diffrn_radiation_wavelength     0.71073
_diffrn_radiation_source     'fine-focus sealed tube'
_diffrn_radiation_monochromator     graphite
_diffrn_measurement_device_type     'Bruker APEXII CCD'
_diffrn_measurement_method     \w
_diffrn_detector_area_resol_mean     8.10
_diffrn_reflns_number     9849
_diffrn_reflns_av_R_equivalents     0.0290
_diffrn_reflns_av_sigmaI/netI     0.0261
_diffrn_reflns_theta_min     2.63
_diffrn_reflns_theta_max     25.24
_diffrn_reflns_theta_full     25.24
_diffrn_measured_fraction_theta_max     0.994
_diffrn_measured_fraction_theta_full     0.994
_diffrn_reflns_limit_h_min     -8
_diffrn_reflns_limit_h_max     9
_diffrn_reflns_limit_k_min     -10
_diffrn_reflns_limit_k_max     10
_diffrn_reflns_limit_l_min     -23
_diffrn_reflns_limit_l_max     23
_diffrn_standards_number     0
_diffrn_standards_interval_count     ?
_diffrn_standards_interval_time     ?
_diffrn_standards_decay_%     ?
_refine_special_details
;
Refinement of <i>F</i>^2^ against ALL reflections. The weighted <i>R</i>-factor
<i>wR</i> and goodness of fit <i>S</i> are based on <i>F</i>^2^, conventional
<i>R</i>-factors <i>R</i> are based on <i>F</i>, with <i>F</i> set to zero for
negative <i>F</i>^2^. The threshold expression of <i>F</i>^2^ >
\s(<i>F</i>^2^) is used only for calculating <i>R</i>-factors(gt) <i>etc</i>.
and is not relevant to the choice of reflections for refinement.
<i>R</i>-factors based on <i>F</i>^2^ are statistically about twice as large
as those based on <i>F</i>, and <i>R</i>- factors based on ALL data will be
even larger.
;
_reflns_number_total     2320
_reflns_number_gt     1819
_reflns_threshold_expression     I>2\s(I)
_refine_ls_structure_factor_coef     Fsqd
_refine_ls_matrix_type     full
_refine_ls_R_factor_all     0.0528
_refine_ls_R_factor_gt     0.0378
_refine_ls_wR_factor_gt     0.0885
_refine_ls_wR_factor_ref     0.0966
_refine_ls_goodness_of_fit_ref     1.035
_refine_ls_restrained_S_all     1.035
_refine_ls_number_reflns     2320
_refine_ls_number_parameters     173
_refine_ls_number_restraints     0
_refine_ls_hydrogen_treatment     constr
_refine_ls_weighting_scheme     calc
_refine_ls_weighting_details
         'calc w=1/[\s^2^(Fo^2^)+(0.0408P)^2^+0.2276P] where P=(Fo^2^+2Fc^2^)/3'
_atom_sites_solution_hydrogens     geom
_atom_sites_solution_primary     direct
_atom_sites_solution_secondary     difmap
_refine_ls_shift/su_max     0.000
_refine_ls_shift/su_mean     0.000
_refine_diff_density_max     0.125
_refine_diff_density_min     -0.130
_refine_ls_extinction_method     none
_refine_ls_extinction_coef     ?
loop_
    _atom_type_symbol
    _atom_type_description
    _atom_type_scat_dispersion_real
    _atom_type_scat_dispersion_imag
    _atom_type_scat_source
    'C' 'C' 0.0033 0.0016
                         'International Tables Vol C Tables 4.2.6.8 and 6.1.1.4'
    'H' 'H' 0.0000 0.0000
                         'International Tables Vol C Tables 4.2.6.8 and 6.1.1.4'
    'N' 'N' 0.0061 0.0033
                         'International Tables Vol C Tables 4.2.6.8 and 6.1.1.4'
    'O' 'O' 0.0106 0.0060
                         'International Tables Vol C Tables 4.2.6.8 and 6.1.1.4'
_computing_data_collection     'APEX2 (Bruker, 2009)'
_computing_cell_refinement     'SAINT (Bruker, 2009)'
_computing_data_reduction     'SAINT (Bruker, 2009)'
_computing_structure_solution     'SHELXS97 (Sheldrick, 2008)'
_computing_structure_refinement     'SHELXL97 (Sheldrick, 2008)'
_computing_molecular_graphics
                  'ORTEP-3 for Windows (Farrugia, 1997) and PLATON (Spek, 2009)'
_computing_publication_material
                                'WinGX (Farrugia, 1999) and PLATON (Spek, 2009)'
loop_
    _atom_site_type_symbol
    _atom_site_label
    _atom_site_fract_x
    _atom_site_fract_y
    _atom_site_fract_z
    _atom_site_U_iso_or_equiv
    _atom_site_adp_type
    _atom_site_calc_flag
    _atom_site_refinement_flags
    _atom_site_occupancy
    _atom_site_disorder_assembly
    _atom_site_disorder_group
    O O1 0.49485(18) 0.42949(17) 0.22907(6) 0.0925(5) Uani d . 1 . .
    O O2 0.79930(14) 0.38827(14) 0.03357(5) 0.0628(3) Uani d . 1 . .
    N N1 0.61379(16) 0.38436(14) 0.12397(6) 0.0490(3) Uani d . 1 . .
    C C1 0.49387(19) 0.26593(18) 0.10015(7) 0.0467(4) Uani d . 1 . .
    C C2 0.53838(18) 0.10792(18) 0.10503(6) 0.0450(4) Uani d . 1 . .
    C C3 0.41581(19) -0.00524(18) 0.08357(7) 0.0489(4) Uani d . 1 . .
    C C4 0.2583(2) 0.0467(2) 0.05916(7) 0.0598(4) Uani d . 1 . .
    H H4 0.1775 -0.0278 0.0449 0.072 Uiso calc R 1 . .
    C C5 0.2167(2) 0.2044(2) 0.05521(8) 0.0671(5) Uani d . 1 . .
    H H5 0.1092 0.2354 0.0388 0.080 Uiso calc R 1 . .
    C C6 0.3357(2) 0.3165(2) 0.07580(8) 0.0579(4) Uani d . 1 . .
    H H6 0.3099 0.4237 0.0733 0.069 Uiso calc R 1 . .
    C C7 0.7094(2) 0.0574(2) 0.13251(8) 0.0591(4) Uani d . 1 . .
    H H7A 0.7165 -0.0559 0.1318 0.089 Uiso calc PR 0.50 . .
    H H7B 0.7247 0.0945 0.1788 0.089 Uiso calc PR 0.50 . .
    H H7C 0.7970 0.1010 0.1046 0.089 Uiso calc PR 0.50 . .
    H H7D 0.7756 0.1490 0.1450 0.089 Uiso calc PR 0.50 . .
    H H7E 0.7675 -0.0015 0.0980 0.089 Uiso calc PR 0.50 . .
    H H7F 0.6951 -0.0079 0.1723 0.089 Uiso calc PR 0.50 . .
    C C8 0.4548(2) -0.1781(2) 0.08813(9) 0.0665(5) Uani d . 1 . .
    H H8A 0.3620 -0.2372 0.0677 0.100 Uiso calc R 1 . .
    H H8B 0.4697 -0.2079 0.1354 0.100 Uiso calc R 1 . .
    H H8C 0.5579 -0.2001 0.0642 0.100 Uiso calc R 1 . .
    C C9 0.6040(2) 0.45618(19) 0.18862(7) 0.0555(4) Uani d . 1 . .
    C C10 0.75207(18) 0.56363(17) 0.19457(7) 0.0457(4) Uani d . 1 . .
    C C11 0.8017(2) 0.66315(19) 0.24722(7) 0.0562(4) Uani d . 1 . .
    H H11 0.7393 0.6707 0.2871 0.067 Uiso calc R 1 . .
    C C12 0.9479(2) 0.7513(2) 0.23830(8) 0.0622(4) Uani d . 1 . .
    H H12 0.9848 0.8199 0.2729 0.075 Uiso calc R 1 . .
    C C13 1.0403(2) 0.7399(2) 0.17923(9) 0.0652(5) Uani d . 1 . .
    H H13 1.1387 0.8005 0.1749 0.078 Uiso calc R 1 . .
    C C14 0.9898(2) 0.6399(2) 0.12609(8) 0.0565(4) Uani d . 1 . .
    H H14 1.0520 0.6326 0.0862 0.068 Uiso calc R 1 . .
    C C15 0.84406(18) 0.55212(16) 0.13486(7) 0.0432(3) Uani d . 1 . .
    C C16 0.75805(19) 0.43515(17) 0.08932(7) 0.0463(4) Uani d . 1 . .
loop_
    _atom_site_aniso_label
    _atom_site_aniso_U_11
    _atom_site_aniso_U_22
    _atom_site_aniso_U_33
    _atom_site_aniso_U_12
    _atom_site_aniso_U_13
    _atom_site_aniso_U_23
    O1 0.0969(10) 0.1151(11) 0.0678(8) -0.0452(9) 0.0465(8) -0.0311(7)
    O2 0.0700(8) 0.0772(8) 0.0420(6) -0.0077(6) 0.0174(5) -0.0097(5)
    N1 0.0550(8) 0.0515(7) 0.0412(6) -0.0075(6) 0.0130(5) -0.0041(5)
    C1 0.0521(9) 0.0521(9) 0.0363(7) -0.0015(7) 0.0086(6) -0.0002(6)
    C2 0.0462(8) 0.0558(9) 0.0332(7) 0.0017(7) 0.0064(6) 0.0019(6)
    C3 0.0528(9) 0.0580(9) 0.0364(7) -0.0068(7) 0.0081(6) 0.0004(6)
    C4 0.0569(10) 0.0754(12) 0.0469(9) -0.0121(9) 0.0012(7) 0.0016(8)
    C5 0.0491(10) 0.0938(14) 0.0580(10) 0.0064(10) -0.0028(8) 0.0117(9)
    C6 0.0560(10) 0.0646(10) 0.0532(9) 0.0073(8) 0.0041(7) 0.0079(8)
    C7 0.0575(10) 0.0606(10) 0.0591(9) 0.0025(8) 0.0014(8) 0.0047(8)
    C8 0.0784(13) 0.0584(10) 0.0630(10) -0.0083(9) 0.0117(9) -0.0041(8)
    C9 0.0642(10) 0.0581(10) 0.0450(8) -0.0058(8) 0.0175(7) -0.0056(7)
    C10 0.0514(9) 0.0451(8) 0.0410(7) 0.0039(7) 0.0063(6) 0.0009(6)
    C11 0.0627(11) 0.0614(10) 0.0450(8) 0.0008(8) 0.0077(7) -0.0068(7)
    C12 0.0637(11) 0.0645(11) 0.0581(10) -0.0053(9) -0.0037(8) -0.0118(8)
    C13 0.0554(10) 0.0726(12) 0.0677(11) -0.0122(9) 0.0030(8) -0.0031(9)
    C14 0.0520(10) 0.0662(10) 0.0516(9) -0.0021(8) 0.0103(7) 0.0020(8)
    C15 0.0460(8) 0.0444(8) 0.0394(7) 0.0049(7) 0.0045(6) 0.0039(6)
    C16 0.0507(9) 0.0494(9) 0.0392(7) 0.0038(7) 0.0090(6) 0.0029(6)
_geom_special_details
;
 All esds (except the esd in the dihedral angle between two l.s. planes)
 are estimated using the full covariance matrix.  The cell esds are taken
 into account individually in the estimation of esds in distances, angles
 and torsion angles; correlations between esds in cell parameters are only
 used when they are defined by crystal symmetry.  An approximate (isotropic)
 treatment of cell esds is used for estimating esds involving l.s. planes.
;
loop_
    _geom_bond_atom_site_label_1
    _geom_bond_atom_site_label_2
    _geom_bond_site_symmetry_2
    _geom_bond_distance
    _geom_bond_publ_flag
    O1 C9 . 1.1982(17) ?
    O2 C16 . 1.2079(16) ?
    N1 C16 . 1.3972(17) ?
    N1 C9 . 1.4025(18) ?
    N1 C1 . 1.4411(19) ?
    C1 C6 . 1.382(2) ?
    C1 C2 . 1.384(2) ?
    C2 C3 . 1.411(2) ?
    C2 C7 . 1.491(2) ?
    C3 C4 . 1.381(2) ?
    C3 C8 . 1.496(2) ?
    C4 C5 . 1.375(3) ?
    C4 H4 . 0.9300 ?
    C5 C6 . 1.381(2) ?
    C5 H5 . 0.9300 ?
    C6 H6 . 0.9300 ?
    C7 H7A . 0.9600 ?
    C7 H7B . 0.9600 ?
    C7 H7C . 0.9600 ?
    C7 H7D . 0.9600 ?
    C7 H7E . 0.9600 ?
    C7 H7F . 0.9600 ?
    C8 H8A . 0.9600 ?
    C8 H8B . 0.9600 ?
    C8 H8C . 0.9600 ?
    C9 C10 . 1.474(2) ?
    C10 C11 . 1.375(2) ?
    C10 C15 . 1.3867(18) ?
    C11 C12 . 1.380(2) ?
    C11 H11 . 0.9300 ?
    C12 C13 . 1.378(2) ?
    C12 H12 . 0.9300 ?
    C13 C14 . 1.386(2) ?
    C13 H13 . 0.9300 ?
    C14 C15 . 1.375(2) ?
    C14 H14 . 0.9300 ?
    C15 C16 . 1.479(2) ?
loop_
    _geom_angle_atom_site_label_1
    _geom_angle_atom_site_label_2
    _geom_angle_atom_site_label_3
    _geom_angle_site_symmetry_1
    _geom_angle_site_symmetry_3
    _geom_angle
    _geom_angle_publ_flag
    C16 N1 C9 . . 111.33(12) ?
    C16 N1 C1 . . 125.81(11) ?
    C9 N1 C1 . . 122.73(11) ?
    C6 C1 C2 . . 122.96(14) ?
    C6 C1 N1 . . 117.74(14) ?
    C2 C1 N1 . . 119.25(13) ?
    C1 C2 C3 . . 117.84(14) ?
    C1 C2 C7 . . 121.57(14) ?
    C3 C2 C7 . . 120.59(14) ?
    C4 C3 C2 . . 118.69(15) ?
    C4 C3 C8 . . 120.68(15) ?
    C2 C3 C8 . . 120.62(15) ?
    C5 C4 C3 . . 122.39(16) ?
    C5 C4 H4 . . 118.8 ?
    C3 C4 H4 . . 118.8 ?
    C4 C5 C6 . . 119.53(16) ?
    C4 C5 H5 . . 120.2 ?
    C6 C5 H5 . . 120.2 ?
    C5 C6 C1 . . 118.59(16) ?
    C5 C6 H6 . . 120.7 ?
    C1 C6 H6 . . 120.7 ?
    C2 C7 H7A . . 109.5 ?
    C2 C7 H7B . . 109.5 ?
    H7A C7 H7B . . 109.5 ?
    C2 C7 H7C . . 109.5 ?
    H7A C7 H7C . . 109.5 ?
    H7B C7 H7C . . 109.5 ?
    C2 C7 H7D . . 109.5 ?
    H7A C7 H7D . . 141.1 ?
    H7B C7 H7D . . 56.3 ?
    H7C C7 H7D . . 56.3 ?
    C2 C7 H7E . . 109.5 ?
    H7A C7 H7E . . 56.3 ?
    H7B C7 H7E . . 141.1 ?
    H7C C7 H7E . . 56.3 ?
    H7D C7 H7E . . 109.5 ?
    C2 C7 H7F . . 109.5 ?
    H7A C7 H7F . . 56.3 ?
    H7B C7 H7F . . 56.3 ?
    H7C C7 H7F . . 141.1 ?
    H7D C7 H7F . . 109.5 ?
    H7E C7 H7F . . 109.5 ?
    C3 C8 H8A . . 109.5 ?
    C3 C8 H8B . . 109.5 ?
    H8A C8 H8B . . 109.5 ?
    C3 C8 H8C . . 109.5 ?
    H8A C8 H8C . . 109.5 ?
    H8B C8 H8C . . 109.5 ?
    O1 C9 N1 . . 124.41(15) ?
    O1 C9 C10 . . 129.49(14) ?
    N1 C9 C10 . . 106.09(11) ?
    C11 C10 C15 . . 121.76(14) ?
    C11 C10 C9 . . 129.95(13) ?
    C15 C10 C9 . . 108.29(12) ?
    C10 C11 C12 . . 117.11(14) ?
    C10 C11 H11 . . 121.4 ?
    C12 C11 H11 . . 121.4 ?
    C13 C12 C11 . . 121.42(15) ?
    C13 C12 H12 . . 119.3 ?
    C11 C12 H12 . . 119.3 ?
    C12 C13 C14 . . 121.41(16) ?
    C12 C13 H13 . . 119.3 ?
    C14 C13 H13 . . 119.3 ?
    C15 C14 C13 . . 117.26(14) ?
    C15 C14 H14 . . 121.4 ?
    C13 C14 H14 . . 121.4 ?
    C14 C15 C10 . . 121.05(13) ?
    C14 C15 C16 . . 130.74(12) ?
    C10 C15 C16 . . 108.21(12) ?
    O2 C16 N1 . . 124.82(14) ?
    O2 C16 C15 . . 129.14(13) ?
    N1 C16 C15 . . 106.04(11) ?
loop_
    _geom_hbond_atom_site_label_D
    _geom_hbond_atom_site_label_H
    _geom_hbond_atom_site_label_A
    _geom_hbond_site_symmetry_A
    _geom_hbond_distance_DH
    _geom_hbond_distance_HA
    _geom_hbond_distance_DA
    _geom_hbond_angle_DHA
    C7 H7D N1 . 0.96 2.39 2.868(2) 110.4
    C7 H7F O1 2_645 0.96 2.52 3.3486(19) 145.1
    C8 H8C Cg2 3_655 0.96 2.89 3.5644(18) 128
    C11 H11 Cg2 2_655 0.93 2.77 3.6798(15) 166
