# Supplementary material for: 2-(2,3-Dimethyl­phen­yl)-1H-isoindole-1,3(2H)-dione
Source: Acta Crystallogr Sect E Struct Rep Online. 2010 Aug 28;66(Pt 9):o2440. doi: 10.1107/S1600536810033386 (PMC3007846; doi:10.1107/S1600536810033386)
Supplement: Supplementary file 2 [file e-66-o2440-Isup2.hkl]

#
# h,k,l, Fc-squared, Fo-squared, sigma(Fo-squared) and status flag
#
data_I
_shelx_title ' TARIQ_RB21A_0m in P2(1)/c'
_shelx_refln_list_code          4
_shelx_F_calc_maximum       89.68
_exptl_crystal_F_000       528.00
_reflns_d_resolution_high  0.8332
 
loop_
 _symmetry_equiv_pos_as_xyz
 'x, y, z'
 '-x, y+1/2, -z+1/2'
 '-x, -y, -z'
 'x, -y-1/2, z-1/2'
 
_cell_length_a     7.8222
_cell_length_b     8.4576
_cell_length_c    19.4863
_cell_angle_alpha  90.000
_cell_angle_beta   91.441
_cell_angle_gamma  90.000
 
_shelx_F_squared_multiplier     1.000
 
loop_
 _refln_index_h
 _refln_index_k
 _refln_index_l
 _refln_F_squared_calc
 _refln_F_squared_meas
 _refln_F_squared_sigma
 _refln_observed_status
   2   0   0       12.92       11.08      1.12 o
   3   0   0      891.55      890.04     15.77 o
   4   0   0     3035.96     3007.64     68.10 o
   5   0   0      478.23      501.64     10.53 o
   6   0   0        0.22       -0.77      1.79 o
   7   0   0       33.78       30.82      4.26 o
   8   0   0       16.86       13.45      3.49 o
   9   0   0        6.11        4.68      3.15 o
   1   1   0      299.78      276.54      2.42 o
   2   1   0     1024.56      949.44      9.45 o
   3   1   0      811.68      754.58      8.66 o
   4   1   0      203.24      204.45      3.31 o
   5   1   0       31.18       27.80      1.43 o
   6   1   0       28.22       26.75      2.67 o
   7   1   0        1.18       -0.34      1.57 o
   8   1   0        8.64        8.59      2.38 o
   9   1   0        0.38        3.68      2.08 o
   0   2   0      303.99      310.86      4.19 o
   1   2   0     2304.41     2182.07     17.10 o
   2   2   0     3091.12     3050.36     31.83 o
   3   2   0       75.50       86.54      1.96 o
   4   2   0       27.86       30.90      1.52 o
   5   2   0       11.69       10.73      1.06 o
   6   2   0      213.29      209.76      5.13 o
   7   2   0      182.60      177.94      5.03 o
   8   2   0       26.79       31.43      2.66 o
   9   2   0        6.58        5.53      2.31 o
   1   3   0     1271.62     1185.40     10.98 o
   2   3   0      532.21      529.16      5.00 o
   3   3   0       72.11       92.04      3.20 o
   4   3   0      118.49      120.52      2.18 o
   5   3   0       25.46       21.66      2.02 o
   6   3   0       28.86       26.13      2.41 o
   7   3   0        0.00       -0.11      1.31 o
   8   3   0       26.24       17.82      2.25 o
   0   4   0        2.50        0.97      0.67 o
   1   4   0       18.84       12.91      0.96 o
   2   4   0      154.17      165.58      2.85 o
   3   4   0       36.60       33.88      1.29 o
   4   4   0        0.01       -0.09      0.72 o
   5   4   0       99.14      103.00      4.23 o
   6   4   0       31.24       30.22      2.03 o
   7   4   0        0.76        0.16      1.22 o
   8   4   0        1.94        2.29      1.65 o
   1   5   0       11.23       16.63      1.59 o
   2   5   0       67.58       64.95      1.41 o
   3   5   0       11.13       10.54      1.01 o
   4   5   0       59.20       62.48      2.07 o
   5   5   0        6.92        6.30      1.18 o
   6   5   0       33.34       33.32      2.70 o
   7   5   0        0.05        0.33      1.19 o
   8   5   0        1.22        0.05      2.55 o
   0   6   0      323.81      358.01      6.66 o
   1   6   0        4.83        5.87      1.00 o
   2   6   0        1.25        2.40      1.04 o
   3   6   0       22.79       21.62      1.38 o
   4   6   0      159.58      149.83      3.22 o
   5   6   0       51.67       51.10      3.86 o
   6   6   0        2.77        3.10      1.35 o
   7   6   0       12.81       12.58      2.18 o
   1   7   0      179.13      188.11      3.21 o
   2   7   0        4.15        4.02      1.26 o
   3   7   0       18.13       17.43      1.73 o
   4   7   0       25.48       24.63      2.00 o
   5   7   0        4.49        4.52      1.42 o
   6   7   0        4.88        8.17      1.92 o
   0   8   0       23.00       28.72      2.22 o
   1   8   0        4.61        8.91      1.12 o
   2   8   0      263.48      254.03      8.66 o
   3   8   0       10.30       10.11      1.65 o
   4   8   0       10.70        9.68      1.68 o
   5   8   0       14.82       13.92      2.20 o
   1   9   0        0.78        1.11      1.04 o
   2   9   0        6.56        2.96      1.22 o
   3   9   0        0.13       -1.50      1.31 o
   4   9   0        0.00       -1.14      2.21 o
   0  10   0       34.37       26.45      6.34 o
   1  10   0       21.94       32.96      3.03 o
  -9   1   1        3.32        0.37      1.92 o
  -8   1   1        0.14       -1.38      1.75 o
  -7   1   1       12.87       10.09      3.28 o
  -6   1   1       20.43       21.54      1.85 o
  -5   1   1      162.33      171.89      3.96 o
  -4   1   1      277.49      281.98      4.10 o
  -3   1   1        1.25       -0.35      0.41 o
  -2   1   1      219.49      233.36      2.54 o
  -1   1   1      669.43      647.64      5.20 o
   0   1   1      352.71      348.66      2.88 o
   2   1   1      137.23      126.98      1.82 o
   3   1   1        1.92        3.18      0.62 o
   4   1   1      995.54      999.86     11.49 o
   5   1   1      234.54      229.12      3.83 o
   6   1   1      420.34      431.44      8.17 o
   7   1   1      250.87      274.20      9.19 o
   8   1   1       71.27       67.99      4.45 o
   9   1   1        1.25       -1.75      1.89 o
  -9   2   1       18.07       24.55      4.09 o
  -8   2   1        4.76        3.38      1.55 o
  -7   2   1      257.40      247.16      6.04 o
  -6   2   1      285.37      274.43      6.25 o
  -5   2   1        5.60        5.45      0.86 o
  -4   2   1      683.39      704.99      9.59 o
  -3   2   1      419.31      373.77      4.80 o
  -2   2   1     2255.98     2214.60     21.29 o
  -1   2   1     1090.46     1091.45      8.80 o
   0   2   1       21.29       21.68      0.79 o
   2   2   1      239.73      249.88      3.01 o
   3   2   1      402.02      399.36      5.05 o
   4   2   1       24.86       40.85      1.75 o
   5   2   1       17.35       19.72      1.28 o
   6   2   1      311.34      314.87      6.70 o
   7   2   1       24.03       30.02      2.54 o
   8   2   1        3.93        0.86      2.00 o
   9   2   1        0.22       -1.37      1.83 o
  -8   3   1       10.16       13.60      2.10 o
  -7   3   1        7.00        5.10      1.54 o
  -6   3   1        0.84        2.72      1.15 o
  -5   3   1        3.86        4.59      0.90 o
  -4   3   1        3.96        3.12      0.74 o
  -3   3   1      997.33     1036.81     11.81 o
  -2   3   1      147.57      142.96      2.43 o
  -1   3   1        0.08        1.67      0.40 o
   0   3   1      542.11      545.98      5.45 o
   1   3   1       52.12       48.74      1.40 o
   2   3   1        1.93        1.56      0.51 o
   3   3   1      317.10      312.71      3.91 o
   4   3   1       88.33       81.56      1.77 o
   5   3   1       15.66       14.18      1.22 o
   6   3   1       19.05       17.16      2.88 o
   7   3   1       30.60       29.67      2.48 o
   8   3   1        2.27        2.93      1.65 o
  -8   4   1        4.72        2.34      1.59 o
  -7   4   1       73.63       73.06      5.17 o
  -6   4   1        3.01        1.45      1.24 o
  -5   4   1      194.74      192.43      4.15 o
  -4   4   1        1.41        2.67      0.77 o
  -3   4   1       18.69       14.05      0.91 o
  -2   4   1        5.25        3.99      0.53 o
  -1   4   1       14.59       15.57      0.92 o
   0   4   1        0.80        1.51      0.55 o
   1   4   1      135.58      132.42      2.54 o
   2   4   1      736.96      746.42      8.84 o
   3   4   1       20.23       18.79      1.01 o
   4   4   1        0.72        1.13      0.77 o
   5   4   1       42.46       43.56      1.73 o
   6   4   1       12.48       12.79      1.57 o
   7   4   1        7.80        8.74      2.19 o
   8   4   1        3.66        6.25      1.59 o
  -8   5   1        0.68       -2.70      1.80 o
  -7   5   1        5.61        6.04      1.70 o
  -6   5   1      101.20      102.80      3.88 o
  -5   5   1      234.59      228.54      4.20 o
  -4   5   1       28.53       26.35      2.04 o
  -3   5   1       22.16       20.18      1.24 o
  -2   5   1       83.99       82.05      1.99 o
  -1   5   1        3.17        5.14      0.91 o
   0   5   1      591.89      582.98      6.65 o
   1   5   1       15.30       15.00      1.06 o
   2   5   1      108.24       98.32      2.57 o
   3   5   1       46.21       43.12      1.93 o
   4   5   1       48.59       47.17      1.87 o
   5   5   1      124.76      126.93      3.04 o
   6   5   1        8.42        8.02      1.49 o
   7   5   1        3.42        3.96      1.38 o
   8   5   1        1.06        0.28      1.63 o
  -7   6   1       12.40       14.84      2.48 o
  -6   6   1        8.17        6.89      1.76 o
  -5   6   1       62.98       64.64      3.96 o
  -4   6   1       19.01       24.26      1.55 o
  -3   6   1       25.64       29.02      1.54 o
  -2   6   1      282.67      279.14      5.09 o
  -1   6   1      191.89      201.66      3.55 o
   0   6   1        0.41        1.05      0.66 o
   1   6   1        4.29        6.88      1.00 o
   2   6   1      201.53      195.94      4.16 o
   3   6   1        5.15        3.00      0.87 o
   4   6   1        2.72        4.36      1.04 o
   5   6   1       63.96       63.38      2.40 o
   6   6   1        1.45        0.14      1.17 o
   7   6   1        2.67        7.03      1.86 o
  -6   7   1        2.55        5.00      1.74 o
  -5   7   1        2.99        2.11      1.26 o
  -4   7   1        1.52        0.40      1.10 o
  -3   7   1        1.30        1.83      1.41 o
  -2   7   1        5.30        9.44      1.38 o
  -1   7   1       60.26       51.66      2.37 o
   0   7   1       15.15       14.18      1.08 o
   1   7   1        9.78        7.51      0.91 o
   2   7   1       13.50       11.23      1.52 o
   3   7   1       93.24       94.84      3.55 o
   4   7   1        8.06        8.08      1.53 o
   5   7   1        0.36        0.45      1.30 o
   6   7   1        5.10        4.96      2.68 o
  -5   8   1        0.46        0.05      1.62 o
  -4   8   1        0.35        1.38      1.51 o
  -3   8   1        3.73        3.09      1.31 o
  -2   8   1        1.23        1.13      1.25 o
  -1   8   1       35.80       36.41      1.66 o
   0   8   1       10.71       12.90      1.14 o
   1   8   1        1.31        0.65      0.98 o
   2   8   1       17.43       21.08      1.92 o
   3   8   1        5.99        5.43      1.47 o
   4   8   1       12.18       10.58      1.69 o
   5   8   1        0.25        1.14      1.64 o
  -4   9   1        2.21       -0.14      1.92 o
  -3   9   1        0.99        1.32      1.62 o
  -2   9   1       23.53       25.79      1.88 o
  -1   9   1       13.61       13.40      1.82 o
   0   9   1        0.64       -0.25      1.51 o
   1   9   1       26.26       27.38      1.88 o
   2   9   1       10.50       11.19      1.47 o
   3   9   1        5.95        3.73      1.52 o
   4   9   1       14.66       12.07      2.19 o
  -1  10   1        1.55        5.86      2.40 o
   0  10   1        3.36        4.53      1.99 o
   1  10   1        8.79        9.20      2.11 o
  -9   0   2        5.39        3.75      3.06 o
  -8   0   2       34.36       39.16      4.94 o
  -7   0   2       35.57       33.97      4.17 o
  -6   0   2       13.56       15.75      2.81 o
  -5   0   2      115.78       98.44      7.07 o
  -4   0   2       53.45       54.87      2.24 o
  -3   0   2       28.00       30.46      1.74 o
  -2   0   2     3146.62     3044.78     35.31 o
   1   0   2      450.74      489.63      6.94 o
   2   0   2     2579.84     2420.79     32.63 o
   3   0   2      705.47      735.45     13.36 o
   4   0   2      212.27      242.93     10.26 o
   5   0   2        4.17        2.83      1.22 o
   6   0   2        2.01        3.23      2.21 o
   7   0   2       24.19       25.71      3.92 o
   8   0   2       22.69       27.50      4.26 o
   9   0   2       65.98       60.70      6.73 o
  -9   1   2        3.05        0.43      1.87 o
  -8   1   2        5.81        3.32      1.86 o
  -7   1   2       56.03       54.97      3.70 o
  -6   1   2       11.43       11.59      1.49 o
  -5   1   2        0.34        2.42      0.77 o
  -4   1   2      157.52      158.00      3.11 o
  -3   1   2      308.14      319.04      4.20 o
  -2   1   2      332.30      295.19      2.88 o
  -1   1   2     2606.26     2475.66     25.89 o
   0   1   2     1620.77     1582.06     13.13 o
   2   1   2     3670.17     3438.94     32.58 o
   3   1   2       98.32       96.72      2.12 o
   4   1   2      121.53      129.90      2.84 o
   5   1   2      142.67      153.25      3.90 o
   6   1   2        8.09        7.89      1.77 o
   7   1   2      134.18      149.73      5.60 o
   8   1   2        4.81        5.13      2.08 o
   9   1   2        0.48        1.90      2.12 o
  -9   2   2       24.97       21.58      3.01 o
  -8   2   2        7.79       10.76      1.91 o
  -7   2   2        3.52        5.89      2.19 o
  -6   2   2       41.80       45.26      4.48 o
  -5   2   2       19.54       21.81      1.32 o
  -4   2   2        2.57        3.36      0.77 o
  -3   2   2      478.92      517.96      5.73 o
  -2   2   2       24.84       27.48      0.80 o
  -1   2   2       18.67       15.36      0.45 o
   0   2   2        2.89        4.44      0.36 o
   2   2   2        3.30        5.65      0.66 o
   3   2   2       64.12       60.31      2.10 o
   4   2   2        5.57        3.23      0.78 o
   5   2   2       87.91       91.01      2.40 o
   6   2   2       24.22       24.28      2.08 o
   7   2   2       37.90       37.76      2.69 o
   8   2   2       22.05       14.26      2.50 o
   9   2   2        1.72        3.65      2.22 o
  -8   3   2       26.73       30.68      2.92 o
  -7   3   2        2.05        2.40      1.22 o
  -6   3   2       67.90       60.86      2.44 o
  -5   3   2       57.99       62.38      2.00 o
  -4   3   2      141.78      152.03      2.84 o
  -3   3   2       14.89       13.81      0.74 o
  -2   3   2      114.77      118.37      1.63 o
  -1   3   2        0.01        0.76      0.38 o
   0   3   2     1863.87     1769.87     17.36 o
   1   3   2     2440.87     2532.16     26.75 o
   2   3   2      302.78      289.82      4.03 o
   3   3   2      943.04      961.92     10.03 o
   4   3   2      251.25      249.29      3.51 o
   5   3   2        0.00        0.20      0.84 o
   6   3   2      175.07      168.80      4.68 o
   7   3   2        1.98        3.84      1.53 o
   8   3   2        5.18        7.97      1.81 o
  -8   4   2       10.02       12.65      3.62 o
  -7   4   2        5.44        4.76      1.31 o
  -6   4   2       16.71       12.18      1.51 o
  -5   4   2       28.50       30.93      1.85 o
  -4   4   2       67.21       71.78      1.84 o
  -3   4   2       43.49       46.59      1.74 o
  -2   4   2      310.02      350.93      4.34 o
  -1   4   2        6.28        8.54      0.73 o
   0   4   2      114.64       99.70      2.02 o
   1   4   2     1416.82     1456.04     17.80 o
   2   4   2       20.86       32.40      1.18 o
   3   4   2      353.10      343.98      4.87 o
   4   4   2       81.56       76.32      2.18 o
   5   4   2      148.56      143.02      2.89 o
   6   4   2       13.32       14.64      1.67 o
   7   4   2        0.08        0.95      1.21 o
   8   4   2        5.05       10.27      1.74 o
  -8   5   2        4.45        9.35      2.85 o
  -7   5   2        0.06       -0.69      1.36 o
  -6   5   2       21.22       19.58      1.84 o
  -5   5   2        5.68        9.26      1.23 o
  -4   5   2      487.27      483.58      6.72 o
  -3   5   2       11.62       14.84      0.91 o
  -2   5   2       24.22       27.42      1.64 o
  -1   5   2      304.78      294.65      4.35 o
   0   5   2       99.20       94.16      1.87 o
   1   5   2       35.92       41.09      3.24 o
   2   5   2       15.14       17.68      1.63 o
   3   5   2        1.74        1.21      0.72 o
   4   5   2       92.70       86.16      2.33 o
   5   5   2       41.91       44.70      2.08 o
   6   5   2        0.09       -1.60      1.07 o
   7   5   2        1.18        0.55      1.31 o
   8   5   2       16.88       23.65      2.71 o
  -7   6   2        1.69       -0.07      1.65 o
  -6   6   2       16.47       15.98      2.12 o
  -5   6   2        0.09        1.08      1.00 o
  -4   6   2       47.83       49.02      2.04 o
  -3   6   2       55.76       56.53      1.63 o
  -2   6   2        6.00        6.97      1.14 o
  -1   6   2      209.56      210.56      6.44 o
   0   6   2       65.58       58.32      1.59 o
   1   6   2      380.64      364.58      5.75 o
   2   6   2      462.18      453.72     10.69 o
   3   6   2       28.45       25.21      1.81 o
   4   6   2       46.56       44.62      1.95 o
   5   6   2       32.61       31.10      2.37 o
   6   6   2        6.11        6.23      1.46 o
   7   6   2        5.52        5.11      1.65 o
  -6   7   2       17.13       22.13      2.48 o
  -5   7   2        0.48        0.06      1.38 o
  -4   7   2        3.73        3.07      1.05 o
  -3   7   2      169.27      169.69      5.90 o
  -2   7   2       39.59       34.64      2.38 o
  -1   7   2       29.27       26.62      1.44 o
   0   7   2       51.52       45.64      1.61 o
   1   7   2      179.51      160.36      3.97 o
   2   7   2       70.97       62.85      2.80 o
   3   7   2      175.22      174.45      4.26 o
   4   7   2       12.51       11.83      1.64 o
   5   7   2        2.21        2.26      1.62 o
   6   7   2        0.42       -1.40      1.24 o
  -5   8   2        6.39        6.12      1.82 o
  -4   8   2        0.05        1.10      1.48 o
  -3   8   2       81.73       83.33      6.07 o
  -2   8   2        6.27        4.13      1.34 o
  -1   8   2        0.03       -1.09      0.72 o
   0   8   2        4.06        4.10      0.91 o
   1   8   2       71.26       71.27      4.47 o
   2   8   2       33.48       35.09      2.28 o
   3   8   2        0.23        0.79      1.27 o
   4   8   2        0.85        1.92      1.36 o
   5   8   2        0.11        1.62      1.98 o
  -4   9   2        0.36       -0.11      2.04 o
  -3   9   2        2.78        4.61      1.82 o
  -2   9   2        1.95        6.45      1.82 o
  -1   9   2       21.83       27.91      2.29 o
   0   9   2        3.06        3.37      1.23 o
   1   9   2       19.66       23.39      2.03 o
   2   9   2        0.57       -0.23      1.11 o
   3   9   2       14.69       16.58      1.99 o
   4   9   2        3.72        3.59      1.53 o
  -1  10   2       19.32       22.00      3.25 o
   0  10   2       29.23       35.29      3.11 o
   1  10   2       13.39       13.61      3.11 o
  -9   1   3        3.73       -1.18      1.82 o
  -8   1   3      145.97      144.51      5.63 o
  -7   1   3       27.10       26.89      2.70 o
  -6   1   3        7.61        5.94      1.26 o
  -5   1   3      282.07      287.79      4.44 o
  -4   1   3      590.38      576.79      7.13 o
  -3   1   3       24.51       25.85      1.10 o
  -2   1   3      386.49      376.42      3.54 o
  -1   1   3      616.97      615.53      4.79 o
   0   1   3     2494.16     2430.61     21.59 o
   1   1   3     1289.71     1228.65     11.85 o
   2   1   3       75.60       72.20      1.44 o
   3   1   3        6.52       15.24      2.13 o
   4   1   3      179.40      171.46      2.96 o
   5   1   3       19.91       24.11      1.70 o
   6   1   3       83.80       73.61      4.77 o
   7   1   3       63.98       66.53      5.75 o
   8   1   3        9.24       12.15      2.53 o
   9   1   3        8.51       10.62      3.19 o
  -9   2   3        3.88        2.41      2.01 o
  -8   2   3        9.71       17.66      2.17 o
  -7   2   3        0.92        2.89      1.38 o
  -6   2   3       85.20       86.26      3.10 o
  -5   2   3      468.59      464.77      8.99 o
  -4   2   3      601.91      602.81      7.51 o
  -3   2   3      610.16      611.45      6.60 o
  -2   2   3      167.12      167.92      1.91 o
  -1   2   3      667.61      690.77      6.14 o
   0   2   3      341.21      326.05      2.92 o
   1   2   3     2263.03     2228.22     19.85 o
   2   2   3     4892.23     4958.05     57.41 o
   3   2   3      770.69      808.67     10.50 o
   4   2   3        8.21        7.54      0.92 o
   5   2   3        6.97        8.08      0.99 o
   6   2   3        0.42        2.54      1.29 o
   7   2   3      127.30      123.47      4.24 o
   8   2   3        0.07        0.44      1.78 o
   9   2   3        0.73       -2.73      1.82 o
  -8   3   3        2.12        2.92      1.59 o
  -7   3   3        6.70        5.16      1.32 o
  -6   3   3       28.90       29.73      3.34 o
  -5   3   3        0.71        0.29      0.79 o
  -4   3   3       46.12       54.73      1.69 o
  -3   3   3      346.24      357.19      4.04 o
  -2   3   3      235.32      251.03      2.75 o
  -1   3   3       52.24       54.27      1.04 o
   0   3   3      146.40      152.46      1.99 o
   1   3   3      703.67      673.38      7.85 o
   2   3   3       48.98       39.82      1.54 o
   3   3   3      250.35      289.50      3.68 o
   4   3   3        0.22       -0.77      0.54 o
   5   3   3        1.08        1.33      0.88 o
   6   3   3        2.41        4.21      2.12 o
   7   3   3        1.23        1.43      1.34 o
   8   3   3        0.01       -0.05      1.41 o
  -8   4   3       11.90       10.37      2.00 o
  -7   4   3        1.27        0.48      1.40 o
  -6   4   3      288.25      292.68      5.56 o
  -5   4   3      237.50      246.98      4.23 o
  -4   4   3       21.65       23.67      1.21 o
  -3   4   3       13.84       14.18      1.11 o
  -2   4   3       69.00       65.43      1.51 o
  -1   4   3     2442.60     2405.69     23.57 o
   0   4   3     1118.31     1141.58     10.83 o
   1   4   3      182.89      158.73      2.80 o
   2   4   3      619.70      612.41      7.43 o
   3   4   3      537.33      536.13      7.87 o
   4   4   3       10.84       13.24      1.18 o
   5   4   3       64.54       74.15      2.17 o
   6   4   3       20.63       20.11      2.17 o
   7   4   3        7.03        7.51      1.53 o
   8   4   3        0.52        1.48      1.90 o
  -8   5   3       15.11       12.47      2.63 o
  -7   5   3        0.16        2.14      1.96 o
  -6   5   3       44.89       43.70      2.89 o
  -5   5   3      131.50      135.82      4.35 o
  -4   5   3        8.25        9.71      1.30 o
  -3   5   3        1.84        0.89      0.73 o
  -2   5   3       63.72       55.63      1.69 o
  -1   5   3        0.50        1.03      0.66 o
   0   5   3       24.19       24.99      1.39 o
   1   5   3       62.75       65.91      2.06 o
   2   5   3        1.34        1.55      0.87 o
   3   5   3      241.09      228.57      3.74 o
   4   5   3      130.61      128.09      2.83 o
   5   5   3       87.32       85.09      4.08 o
   6   5   3       43.31       40.52      2.46 o
   7   5   3        9.44       12.10      2.52 o
   8   5   3        5.75        9.52      2.85 o
  -7   6   3        3.51        2.20      1.59 o
  -6   6   3        2.84        1.50      1.47 o
  -5   6   3       33.81       40.53      2.10 o
  -4   6   3       67.29       67.32      2.30 o
  -3   6   3       19.22       17.21      1.09 o
  -2   6   3      145.35      141.30      3.32 o
  -1   6   3       10.73        9.96      1.05 o
   0   6   3        5.03        3.93      0.75 o
   1   6   3      108.54      106.25      3.08 o
   2   6   3      164.25      155.17      3.67 o
   3   6   3       37.87       36.14      2.14 o
   4   6   3       46.02       43.32      1.88 o
   5   6   3       12.61       12.39      1.66 o
   6   6   3       25.59       22.89      3.51 o
   7   6   3        3.13        4.70      1.61 o
  -6   7   3        0.13       -1.02      1.44 o
  -5   7   3        1.34        3.25      1.91 o
  -4   7   3        0.59       -0.40      0.95 o
  -3   7   3      184.39      188.04      3.57 o
  -2   7   3       27.16       27.86      2.09 o
  -1   7   3        2.56        2.49      0.89 o
   0   7   3       31.88       31.03      1.37 o
   1   7   3        5.60        4.58      1.08 o
   2   7   3      143.10      146.58      3.81 o
   3   7   3        0.22        1.26      1.20 o
   4   7   3        9.91        6.54      1.45 o
   5   7   3        0.35        0.56      1.28 o
   6   7   3        9.83        9.01      1.68 o
  -5   8   3        0.10       -1.53      1.51 o
  -4   8   3        4.64        5.88      1.78 o
  -3   8   3        6.81        6.90      1.75 o
  -2   8   3        2.63        3.27      1.28 o
  -1   8   3        2.19        1.73      0.80 o
   0   8   3        1.15        0.88      0.90 o
   1   8   3        1.95        2.05      1.11 o
   2   8   3        1.70        3.22      1.13 o
   3   8   3       13.55       12.84      2.29 o
   4   8   3        7.28       10.40      1.72 o
   5   8   3        0.69       -0.44      1.33 o
  -4   9   3        0.18        3.89      2.24 o
  -3   9   3       16.39       12.65      2.20 o
  -2   9   3        0.04        1.41      1.55 o
  -1   9   3        3.27        5.30      1.25 o
   0   9   3       14.87       16.94      1.83 o
   1   9   3       17.36       20.11      1.75 o
   2   9   3       25.24       23.50      1.90 o
   3   9   3       12.92       15.60      2.00 o
   4   9   3        4.12        3.91      1.58 o
  -1  10   3        7.46        6.77      2.56 o
   0  10   3        6.60       11.51      2.79 o
   1  10   3        1.60        0.91      1.81 o
  -9   0   4        0.06       -0.26      2.55 o
  -8   0   4       25.62       19.75      3.75 o
  -7   0   4      498.74      532.49     16.77 o
  -6   0   4       23.32       21.96      3.06 o
  -5   0   4        5.28        1.80      1.11 o
  -4   0   4       46.09       59.54      3.06 o
  -3   0   4      561.19      564.17      8.60 o
  -2   0   4     5335.07     5083.35     82.02 o
   1   0   4      201.13      209.60      6.04 o
   2   0   4      505.50      492.03      7.45 o
   3   0   4      485.24      468.46      9.14 o
   4   0   4       49.54       48.49      2.44 o
   5   0   4        2.54       -0.47      1.02 o
   6   0   4        2.16        4.26      2.30 o
   7   0   4       22.06       17.88      3.75 o
   8   0   4       38.75       49.21      5.87 o
   9   0   4        3.73        6.64      3.32 o
  -9   1   4        2.01        0.00      1.78 o
  -8   1   4        0.61       -0.43      1.69 o
  -7   1   4       64.63       74.09      3.13 o
  -6   1   4        1.14        0.99      1.06 o
  -5   1   4       79.85       82.96      2.14 o
  -4   1   4      325.74      335.94      4.65 o
  -3   1   4      255.16      261.68      3.29 o
  -2   1   4      395.24      379.69      3.18 o
  -1   1   4        4.65        4.60      0.36 o
   1   1   4     3844.45     3751.39     70.74 o
   2   1   4     1075.23     1022.92     11.19 o
   3   1   4      133.04      119.91      2.44 o
   4   1   4      200.54      221.08      3.51 o
   5   1   4      306.00      283.46      4.47 o
   6   1   4       32.68       29.28      2.76 o
   7   1   4       65.91       81.17      4.18 o
   8   1   4        0.08       -0.65      1.78 o
   9   1   4        1.12        1.12      2.21 o
  -9   2   4        1.35        1.97      4.85 o
  -8   2   4      235.40      235.82      6.13 o
  -7   2   4      155.59      152.64      4.48 o
  -6   2   4       85.06       82.47      3.04 o
  -5   2   4       18.23       25.29      1.41 o
  -4   2   4      232.28      230.43      3.25 o
  -3   2   4        1.93        1.72      0.54 o
  -2   2   4      511.60      517.02      4.81 o
  -1   2   4      486.70      461.72      4.22 o
   0   2   4      568.23      562.02      4.51 o
   1   2   4     2072.59     2081.32     21.97 o
   2   2   4     1436.90     1409.11     17.01 o
   3   2   4      388.20      372.78      5.54 o
   4   2   4       38.84       40.84      2.08 o
   5   2   4      167.73      154.00      3.81 o
   6   2   4       36.33       41.78      3.45 o
   7   2   4        0.97        1.78      1.36 o
   8   2   4       33.07       32.38      3.52 o
   9   2   4        1.40        0.81      2.04 o
  -8   3   4       27.71       30.49      2.65 o
  -7   3   4       69.30       69.92      4.03 o
  -6   3   4        1.49        0.28      0.98 o
  -5   3   4        2.83        6.23      1.41 o
  -4   3   4      103.34      111.41      2.12 o
  -3   3   4       24.34       27.15      0.97 o
  -2   3   4       35.27       43.22      1.10 o
  -1   3   4       10.79       11.73      0.81 o
   0   3   4        0.19        1.11      0.40 o
   1   3   4       65.80       67.01      1.95 o
   2   3   4     5831.67     5819.64     67.52 o
   3   3   4      181.08      151.95      2.79 o
   4   3   4       49.69       47.84      2.10 o
   5   3   4       57.39       57.26      2.43 o
   6   3   4      199.72      181.73      6.85 o
   7   3   4        5.01        8.43      1.74 o
   8   3   4        0.18        3.09      1.62 o
  -8   4   4        3.85        2.08      1.60 o
  -7   4   4        0.10       -0.52      1.37 o
  -6   4   4       10.22       12.13      1.65 o
  -5   4   4       25.85       20.98      1.41 o
  -4   4   4      299.42      280.56      3.64 o
  -3   4   4      436.75      452.69      5.39 o
  -2   4   4      158.57      162.16      2.95 o
  -1   4   4      707.79      721.51      6.78 o
   0   4   4       28.57       27.69      1.22 o
   1   4   4      179.08      173.39      3.28 o
   2   4   4      503.17      492.12      7.18 o
   3   4   4      543.68      481.92      7.30 o
   4   4   4       69.55       67.02      2.10 o
   5   4   4        1.16        0.38      0.78 o
   6   4   4        8.10        7.52      2.03 o
   7   4   4       21.23       16.99      3.20 o
   8   4   4        2.98        3.57      1.58 o
  -8   5   4        7.49        5.84      2.29 o
  -7   5   4        0.01       -1.10      1.77 o
  -6   5   4       30.54       27.96      2.42 o
  -5   5   4      181.36      168.81      3.47 o
  -4   5   4        8.37        9.87      0.93 o
  -3   5   4        9.19       10.54      0.95 o
  -2   5   4       20.49       24.94      1.16 o
  -1   5   4      129.52      135.74      2.62 o
   0   5   4      233.41      264.83      4.15 o
   1   5   4      149.81      138.29      3.01 o
   2   5   4       68.22       79.23      2.44 o
   3   5   4       23.18       19.49      1.09 o
   4   5   4      875.92      856.25     10.66 o
   5   5   4       50.79       43.01      2.45 o
   6   5   4       21.73       19.77      1.94 o
   7   5   4        0.49        0.23      1.33 o
  -7   6   4        8.19        5.33      1.80 o
  -6   6   4        3.51        1.57      1.48 o
  -5   6   4        2.02        4.29      1.25 o
  -4   6   4        9.61        8.93      1.01 o
  -3   6   4        0.83        2.26      0.77 o
  -2   6   4      220.59      230.94      3.95 o
  -1   6   4        5.41        4.96      0.82 o
   0   6   4        2.97        3.47      0.64 o
   1   6   4       56.35       55.69      2.66 o
   2   6   4       16.58       13.61      1.43 o
   3   6   4      148.29      133.38      3.97 o
   4   6   4       12.60       10.20      1.08 o
   5   6   4        7.88        7.07      1.50 o
   6   6   4        0.02        0.88      1.29 o
   7   6   4        6.49        8.63      1.77 o
  -6   7   4        2.02        2.40      1.66 o
  -5   7   4       28.46       24.05      2.44 o
  -4   7   4        5.33        4.58      1.28 o
  -3   7   4      179.77      199.32      4.88 o
  -2   7   4      202.41      200.98      4.36 o
  -1   7   4       10.18        8.56      1.07 o
   0   7   4       61.56       59.61      1.79 o
   1   7   4       28.32       25.79      1.85 o
   2   7   4      124.28      120.18      3.44 o
   3   7   4       22.34       15.63      1.73 o
   4   7   4       12.96       17.09      1.86 o
   5   7   4        0.03       -0.19      1.24 o
   6   7   4        1.96        4.81      1.79 o
  -5   8   4       10.09        5.88      1.86 o
  -4   8   4        0.30        0.94      1.80 o
  -3   8   4        2.62        0.39      1.87 o
  -2   8   4       50.24       55.01      2.70 o
  -1   8   4        0.84        1.09      0.78 o
   0   8   4        0.00       -1.42      1.07 o
   1   8   4      181.47      172.44      3.85 o
   2   8   4       58.60       59.86      2.57 o
   3   8   4        7.47        4.74      1.46 o
   4   8   4        0.33        1.26      1.35 o
   5   8   4        3.08        1.55      1.41 o
  -4   9   4        0.10        0.91      2.04 o
  -3   9   4        5.28        9.69      3.49 o
  -2   9   4       19.48       16.75      2.28 o
  -1   9   4        2.17        0.62      1.26 o
   0   9   4        2.72        1.90      1.50 o
   1   9   4        2.24        2.64      1.58 o
   2   9   4       13.89       17.94      1.74 o
   3   9   4        1.19        0.06      1.41 o
   0  10   4        0.35        1.64      2.28 o
  -9   1   5        6.23        3.83      2.05 o
  -8   1   5        0.04       -0.26      1.69 o
  -7   1   5        4.56        4.60      1.65 o
  -6   1   5       64.61       63.57      3.09 o
  -5   1   5      298.09      284.40      4.40 o
  -4   1   5      356.31      354.55      4.83 o
  -3   1   5      192.51      191.58      2.35 o
  -2   1   5       39.14       39.01      0.84 o
   0   1   5     2655.88     2676.16     22.39 o
   1   1   5      153.10      153.08      1.92 o
   2   1   5      305.23      290.48      4.04 o
   3   1   5     2548.27     2458.92     29.11 o
   4   1   5       28.77       31.22      1.38 o
   5   1   5      211.26      218.20      4.26 o
   6   1   5       71.23       71.34      4.02 o
   7   1   5        0.72        0.71      1.74 o
   8   1   5       20.98       16.11      3.06 o
   9   1   5        7.36        6.08      4.21 o
  -9   2   5        0.23        0.91      1.86 o
  -8   2   5        7.05        9.91      2.48 o
  -7   2   5      280.45      276.65      8.19 o
  -6   2   5       16.59       18.49      1.76 o
  -5   2   5       60.78       60.69      2.82 o
  -4   2   5       49.95       55.95      1.56 o
  -3   2   5       94.74       96.42      2.61 o
  -2   2   5       52.72       60.22      1.34 o
  -1   2   5       38.63       39.94      0.84 o
   0   2   5     1340.23     1363.36     10.94 o
   1   2   5        7.77        8.35      0.79 o
   2   2   5      294.30      256.10      4.55 o
   3   2   5      444.91      479.47      6.77 o
   4   2   5      321.05      319.81      5.23 o
   5   2   5       44.58       35.24      1.68 o
   6   2   5      262.33      256.38     11.17 o
   7   2   5       58.52       60.99      5.07 o
   8   2   5        0.48        2.00      2.05 o
  -8   3   5        0.01        0.12      1.39 o
  -7   3   5       48.68       47.17      2.93 o
  -6   3   5        4.94       10.04      1.27 o
  -5   3   5       24.56       22.33      1.41 o
  -4   3   5      751.06      770.08      8.44 o
  -3   3   5      231.85      224.66      3.17 o
  -2   3   5      788.48      816.52     10.13 o
  -1   3   5       14.20       11.05      0.62 o
   0   3   5      596.00      582.15      5.76 o
   1   3   5      351.73      351.02      4.09 o
   2   3   5      540.78      574.56      7.92 o
   3   3   5      753.51      723.27      8.75 o
   4   3   5      202.84      214.10      3.72 o
   5   3   5        7.38        4.66      1.10 o
   6   3   5       31.34       35.24      2.65 o
   7   3   5        5.81        4.61      1.59 o
   8   3   5       37.68       49.03      3.37 o
  -8   4   5        5.71       14.21      3.02 o
  -7   4   5        0.49       -0.30      1.36 o
  -6   4   5       17.18       17.73      1.93 o
  -5   4   5      110.68      110.75      2.59 o
  -4   4   5       15.63       15.81      1.17 o
  -3   4   5      189.97      186.70      2.88 o
  -2   4   5      103.99      108.60      1.81 o
  -1   4   5       57.00       55.13      1.19 o
   0   4   5      495.77      524.82      5.96 o
   1   4   5      234.69      239.94      4.09 o
   2   4   5      316.60      315.14      5.15 o
   3   4   5      930.85      879.03     11.90 o
   4   4   5       96.28       93.11      3.17 o
   5   4   5      127.61      124.04      3.75 o
   6   4   5       17.34       16.21      2.04 o
   7   4   5       10.48        8.30      1.52 o
   8   4   5       19.29       28.85      2.47 o
  -7   5   5       48.99       56.99      4.00 o
  -6   5   5      100.34       99.81      3.73 o
  -5   5   5       57.27       58.31      2.15 o
  -4   5   5       32.51       32.47      1.41 o
  -3   5   5       10.98       10.84      0.91 o
  -2   5   5       44.75       45.69      1.37 o
  -1   5   5        1.33        2.02      0.59 o
   0   5   5        1.04        2.31      0.74 o
   1   5   5        0.65        0.02      0.70 o
   2   5   5        4.39        4.22      0.99 o
   3   5   5      138.44      132.70      3.33 o
   4   5   5       89.85       83.82      4.27 o
   5   5   5       85.70       78.53      3.58 o
   6   5   5       10.60       11.24      1.69 o
   7   5   5        0.64        0.46      1.35 o
  -7   6   5        0.75       -2.54      1.70 o
  -6   6   5       12.99       14.19      5.53 o
  -5   6   5      155.97      156.44      4.68 o
  -4   6   5       17.79       16.17      1.20 o
  -3   6   5      184.95      185.08      3.12 o
  -2   6   5       35.51       34.80      1.62 o
  -1   6   5       29.84       33.17      1.91 o
   0   6   5        4.42        4.56      0.99 o
   1   6   5       25.19       22.56      1.43 o
   2   6   5       79.33       78.45      4.13 o
   3   6   5       84.36       72.56      2.86 o
   4   6   5      103.70      101.27      3.38 o
   5   6   5        7.03        2.42      1.24 o
   6   6   5        0.61        0.75      1.29 o
   7   6   5        1.12        2.22      1.62 o
  -6   7   5        0.52        0.87      2.09 o
  -5   7   5       10.63        6.78      2.92 o
  -4   7   5        5.46        6.06      1.11 o
  -3   7   5       72.97       76.54      2.71 o
  -2   7   5        1.97        3.72      1.05 o
  -1   7   5        9.79        7.62      1.06 o
   0   7   5        2.43        6.27      1.24 o
   1   7   5       12.08       10.05      1.27 o
   2   7   5        7.62       10.11      1.53 o
   3   7   5        1.77        3.44      1.29 o
   4   7   5       46.12       39.63      2.50 o
   5   7   5       14.93       14.02      1.86 o
   6   7   5        1.87       -1.13      1.35 o
  -5   8   5        1.58        2.12      1.98 o
  -4   8   5        6.68        7.21      2.21 o
  -3   8   5        9.77        7.18      1.77 o
  -2   8   5        0.19        1.12      1.45 o
  -1   8   5        6.06        6.33      0.92 o
   0   8   5        1.35        0.78      1.16 o
   1   8   5        2.38        2.02      1.19 o
   2   8   5       26.02       23.34      1.76 o
   3   8   5        0.09        1.59      1.31 o
   4   8   5        0.76        3.41      1.46 o
   5   8   5        6.85        7.02      1.70 o
  -3   9   5       13.48        9.22      2.82 o
  -2   9   5        9.43       11.41      2.12 o
  -1   9   5       12.71       12.17      1.71 o
   0   9   5        1.89        2.89      1.64 o
   1   9   5        7.60        7.00      1.37 o
   2   9   5        2.14        2.12      1.21 o
   3   9   5        1.00        0.50      1.27 o
  -9   0   6        0.84        2.04      2.72 o
  -8   0   6       17.26       15.15      3.41 o
  -7   0   6      125.36      118.59      6.38 o
  -6   0   6       58.02       53.46      4.43 o
  -5   0   6       55.72       47.29      6.81 o
  -4   0   6      325.48      317.70      5.74 o
  -3   0   6     1084.20     1157.28     16.37 o
  -2   0   6     1179.79     1268.31     13.57 o
   1   0   6      412.31      428.07     20.47 o
   2   0   6       59.30       75.86      2.35 o
   3   0   6      358.22      305.42      6.52 o
   4   0   6      772.38      758.12     14.47 o
   5   0   6       14.91       13.69      1.85 o
   6   0   6       28.62       29.20      4.00 o
   7   0   6       19.96       25.71      4.34 o
   8   0   6        4.32        5.02      3.06 o
   9   0   6       32.01       48.35      6.38 o
  -9   1   6        6.16        5.97      2.13 o
  -8   1   6        0.01       -2.38      1.70 o
  -7   1   6       38.74       41.03      2.63 o
  -6   1   6      400.85      388.44      7.42 o
  -5   1   6       63.80       63.37      2.08 o
  -4   1   6      407.27      404.35      5.29 o
  -3   1   6      148.01      135.11      1.74 o
  -2   1   6        5.91        4.58      0.45 o
  -1   1   6     2937.27     2951.66     20.90 o
   0   1   6      113.47      121.59      1.51 o
   1   1   6       74.34       75.71      1.11 o
   2   1   6     1151.12     1117.18     12.18 o
   3   1   6       57.63       54.03      1.64 o
   4   1   6       58.94       66.62      1.79 o
   5   1   6      100.95       99.81      2.80 o
   6   1   6       79.25       83.76      4.24 o
   7   1   6       20.08       15.17      2.58 o
   8   1   6        0.68        3.93      2.16 o
  -8   2   6        1.46        1.74      1.74 o
  -7   2   6        1.78        2.10      1.61 o
  -6   2   6       10.00        8.00      1.38 o
  -5   2   6        8.05        8.83      0.83 o
  -4   2   6       13.75       17.59      0.82 o
  -3   2   6        5.38        4.05      0.67 o
  -2   2   6        1.62        1.40      0.32 o
  -1   2   6        0.68        1.49      0.30 o
   0   2   6      379.72      376.43      3.68 o
   1   2   6       65.80       61.44      1.81 o
   2   2   6       16.06       18.41      1.03 o
   3   2   6       23.01       27.08      1.73 o
   4   2   6        6.60        7.54      0.98 o
   5   2   6        6.29        6.36      1.08 o
   6   2   6      310.09      294.04      7.99 o
   7   2   6       73.70       56.78      4.15 o
   8   2   6       17.50       25.90      3.28 o
  -8   3   6        2.27        4.09      2.09 o
  -7   3   6       31.92       33.08      2.51 o
  -6   3   6       76.79       72.24      2.98 o
  -5   3   6      109.68       96.41      3.95 o
  -4   3   6        4.32        3.61      0.60 o
  -3   3   6      419.34      420.18      5.10 o
  -2   3   6       49.54       58.44      1.40 o
  -1   3   6        5.22        4.30      0.39 o
   0   3   6      260.78      271.83      2.86 o
   1   3   6      816.32      864.83      8.95 o
   2   3   6      831.72      823.99     10.81 o
   3   3   6       40.74       46.39      1.62 o
   4   3   6       43.38       44.13      1.80 o
   5   3   6      184.09      176.10      3.91 o
   6   3   6      138.37      149.03      4.56 o
   7   3   6        9.41        8.10      1.81 o
   8   3   6        0.97        3.44      2.16 o
  -8   4   6        4.18        3.64      1.74 o
  -7   4   6        8.85        9.74      2.24 o
  -6   4   6        6.60        6.64      1.53 o
  -5   4   6        0.01       -0.37      0.61 o
  -4   4   6       13.32       12.45      1.39 o
  -3   4   6      306.09      317.24      4.07 o
  -2   4   6      391.87      409.12      5.10 o
  -1   4   6      108.03      104.26      1.65 o
   0   4   6        3.02        6.83      1.19 o
   1   4   6       38.41       31.74      1.36 o
   2   4   6      269.28      251.12      4.58 o
   3   4   6      278.32      275.02      4.91 o
   4   4   6        5.51        5.54      1.04 o
   5   4   6        1.55        1.29      1.17 o
   6   4   6        6.87        4.45      1.56 o
   7   4   6        0.48       -0.66      1.26 o
   8   4   6        0.01        0.64      1.47 o
  -7   5   6        7.98        9.13      3.62 o
  -6   5   6        5.03        7.55      1.79 o
  -5   5   6       76.02       75.25      2.66 o
  -4   5   6       73.26       73.34      2.71 o
  -3   5   6       38.53       44.97      1.91 o
  -2   5   6       26.05       33.26      1.23 o
  -1   5   6      347.05      373.38      4.44 o
   0   5   6       19.47       19.30      1.38 o
   1   5   6       40.28       33.58      1.57 o
   2   5   6       18.77       19.98      1.48 o
   3   5   6      514.30      524.11      8.08 o
   4   5   6      362.31      317.86      6.03 o
   5   5   6       28.37       30.11      2.13 o
   6   5   6        0.02       -0.77      1.15 o
   7   5   6        4.45        4.81      1.57 o
  -7   6   6       10.15       14.50      2.60 o
  -6   6   6       14.76       15.08      2.08 o
  -5   6   6       39.78       41.01      2.26 o
  -4   6   6       56.58       57.33      2.15 o
  -3   6   6       54.78       59.09      1.94 o
  -2   6   6       70.12       71.94      2.84 o
  -1   6   6        0.03        0.45      0.77 o
   0   6   6       45.78       43.30      2.86 o
   1   6   6        1.01       -0.88      0.85 o
   2   6   6        9.39        6.46      1.26 o
   3   6   6        0.29        0.73      1.36 o
   4   6   6       23.95       24.66      2.03 o
   5   6   6       55.33       54.93      2.87 o
   6   6   6        7.52        4.76      1.51 o
   7   6   6        4.28        7.86      1.80 o
  -6   7   6        0.63        2.36      1.94 o
  -5   7   6        7.15        1.75      1.54 o
  -4   7   6       20.59       20.60      1.73 o
  -3   7   6        5.40        6.49      1.49 o
  -2   7   6        5.72        6.10      1.11 o
  -1   7   6       21.57       22.57      1.42 o
   0   7   6      137.26      140.48      4.69 o
   1   7   6       88.60       92.48      2.71 o
   2   7   6      185.40      193.43      4.02 o
   3   7   6        2.34        0.21      1.21 o
   4   7   6        1.84        3.54      1.39 o
   5   7   6       22.54       19.76      2.03 o
   6   7   6        2.37        1.87      1.51 o
  -5   8   6        2.88        5.28      2.26 o
  -4   8   6        6.81        9.75      1.98 o
  -3   8   6       24.78       18.08      2.25 o
  -2   8   6       99.80       92.35      9.96 o
  -1   8   6        2.08        4.20      1.17 o
   0   8   6        0.00       -1.01      1.12 o
   1   8   6       15.20       10.91      1.39 o
   2   8   6        1.99        1.10      1.09 o
   3   8   6        9.34        8.06      1.56 o
   4   8   6        7.66        8.72      1.69 o
   5   8   6        2.24        0.90      1.49 o
  -3   9   6        2.50        4.39      2.23 o
  -2   9   6        0.12        0.58      1.63 o
  -1   9   6        9.32       12.34      1.93 o
   0   9   6        0.44        1.10      1.55 o
   1   9   6        0.01        0.85      1.41 o
   2   9   6        4.44        2.63      1.42 o
   3   9   6        0.28       -0.61      1.35 o
  -8   1   7        3.03        4.13      1.84 o
  -7   1   7       33.99       32.55      2.52 o
  -6   1   7        2.38        2.55      1.14 o
  -5   1   7       97.37      103.59      2.39 o
  -4   1   7      163.84      172.63      2.69 o
  -3   1   7      104.69      101.60      1.58 o
  -2   1   7       56.25       54.85      0.93 o
  -1   1   7       43.27       48.00      0.83 o
   0   1   7        6.98        9.92      0.48 o
   1   1   7     1065.85     1085.97     10.14 o
   2   1   7       93.83       99.47      1.92 o
   3   1   7      337.49      326.66      5.76 o
   4   1   7      220.43      219.44      4.00 o
   5   1   7      384.77      382.67     11.80 o
   6   1   7        9.57        6.81      1.98 o
   7   1   7       30.60       26.89      3.13 o
   8   1   7        7.69        5.22      3.23 o
  -8   2   7      107.01      108.65      4.06 o
  -7   2   7       14.43       11.35      1.72 o
  -6   2   7       98.16       93.45      3.11 o
  -5   2   7       56.38       52.98      1.95 o
  -4   2   7       11.58       13.31      0.91 o
  -3   2   7       18.39       15.51      0.76 o
  -2   2   7      679.01      716.35      6.15 o
  -1   2   7      349.18      363.36      3.46 o
   0   2   7       64.87       68.58      1.11 o
   1   2   7      874.96      882.13      8.40 o
   2   2   7      285.01      314.63      4.57 o
   3   2   7      496.81      516.42      8.27 o
   4   2   7        0.23        0.19      0.71 o
   5   2   7      148.19      147.98      3.22 o
   6   2   7       45.72       58.74      3.47 o
   7   2   7        3.09        0.40      1.86 o
   8   2   7        2.05        4.34      2.18 o
  -8   3   7       25.92       25.05      2.42 o
  -7   3   7        7.39        7.01      1.63 o
  -6   3   7        0.00       -1.29      1.11 o
  -5   3   7       27.46       26.38      1.27 o
  -4   3   7      174.97      180.23      2.96 o
  -3   3   7       15.37       21.88      1.37 o
  -2   3   7        1.59        2.64      0.50 o
  -1   3   7        7.46        7.85      0.53 o
   0   3   7       53.26       42.39      1.04 o
   1   3   7       45.59       54.05      1.39 o
   2   3   7      204.44      166.61      2.68 o
   3   3   7        9.72        6.89      0.92 o
   4   3   7       51.24       49.26      2.03 o
   5   3   7        0.09       -1.35      0.90 o
   6   3   7       11.53       11.66      1.72 o
   7   3   7        0.00        1.70      1.46 o
   8   3   7        0.23        2.29      2.19 o
  -8   4   7       33.24       37.45      3.49 o
  -7   4   7        0.34       -1.25      1.33 o
  -6   4   7       66.49       66.69      4.44 o
  -5   4   7       14.45       14.94      1.43 o
  -4   4   7      163.65      174.66      4.21 o
  -3   4   7        1.58        2.40      0.77 o
  -2   4   7      280.47      278.14      3.76 o
  -1   4   7      583.14      597.37      6.31 o
   0   4   7        6.71        7.70      0.60 o
   1   4   7       80.21       82.67      1.71 o
   2   4   7       33.95       33.09      1.88 o
   3   4   7        9.44       12.34      1.25 o
   4   4   7       19.01       15.32      1.58 o
   5   4   7       32.04       32.36      1.87 o
   6   4   7        1.10        3.85      1.30 o
   7   4   7        1.90        0.74      1.36 o
   8   4   7        1.13        1.11      1.51 o
  -7   5   7       31.96       33.63      2.73 o
  -6   5   7       47.05       56.73      3.20 o
  -5   5   7       24.27       34.00      3.45 o
  -4   5   7        0.11       -0.94      0.77 o
  -3   5   7       59.67       61.22      1.49 o
  -2   5   7       11.16        8.91      0.90 o
  -1   5   7        1.82        3.34      0.64 o
   0   5   7       32.63       34.95      1.92 o
   1   5   7       54.38       59.82      1.91 o
   2   5   7       27.58       31.58      1.80 o
   3   5   7       49.22       50.18      2.33 o
   4   5   7      156.24      159.05      3.95 o
   5   5   7       18.03       15.10      1.72 o
   6   5   7       10.78        9.04      1.64 o
   7   5   7        9.31       12.04      1.83 o
  -7   6   7       39.24       45.84      3.80 o
  -6   6   7        7.59       12.24      2.48 o
  -5   6   7       11.77        9.83      1.44 o
  -4   6   7      196.13      191.24      4.18 o
  -3   6   7      133.42      140.35      3.59 o
  -2   6   7        0.03        1.04      0.94 o
  -1   6   7      184.56      191.73      3.25 o
   0   6   7      180.36      176.79      4.92 o
   1   6   7       60.48       58.91      2.17 o
   2   6   7        6.11        4.41      1.22 o
   3   6   7       28.19       34.69      2.20 o
   4   6   7      259.77      232.90      5.10 o
   5   6   7        0.01        2.46      1.38 o
   6   6   7        2.57       -0.38      1.44 o
  -6   7   7        0.57       -2.79      1.87 o
  -5   7   7        2.59        3.44      1.60 o
  -4   7   7        6.83        5.36      1.49 o
  -3   7   7       18.98       22.57      2.76 o
  -2   7   7        4.57        5.27      1.31 o
  -1   7   7        2.32        1.30      0.89 o
   0   7   7      107.84      106.75      3.23 o
   1   7   7      120.16      129.05      4.36 o
   2   7   7       21.16       21.67      1.64 o
   3   7   7       28.12       25.50      2.80 o
   4   7   7       34.70       33.48      2.36 o
   5   7   7        1.70        4.75      1.59 o
   6   7   7        6.10        7.40      1.76 o
  -5   8   7        9.19        7.85      5.49 o
  -4   8   7        0.51       -0.20      1.80 o
  -3   8   7        0.24       -0.76      1.40 o
  -2   8   7        0.53       -0.50      1.33 o
  -1   8   7        2.01        0.45      1.62 o
   0   8   7       28.63       22.11      2.37 o
   1   8   7        4.65        3.88      1.17 o
   2   8   7        1.85        1.33      1.15 o
   3   8   7        1.10        1.65      1.20 o
   4   8   7        0.01        1.15      1.37 o
  -3   9   7       31.75       37.00      3.68 o
  -2   9   7       45.29       48.56      3.36 o
  -1   9   7       12.92       13.81      1.88 o
   0   9   7       22.99       26.64      2.69 o
   1   9   7        8.87        9.46      1.70 o
   2   9   7        4.27        4.45      1.52 o
   3   9   7        3.55        3.04      1.62 o
  -8   0   8        3.82        1.45      2.38 o
  -7   0   8       10.84        9.96      2.72 o
  -6   0   8      486.47      481.75     14.47 o
  -5   0   8       48.10       45.45      2.56 o
  -4   0   8      158.42      120.70      3.24 o
  -3   0   8      498.41      485.11      7.61 o
  -2   0   8     2524.56     2585.63     24.95 o
  -1   0   8       43.98       48.43      1.47 o
   0   0   8       15.14       19.33      1.04 o
   1   0   8      356.60      353.20      7.95 o
   2   0   8      434.20      428.27      8.15 o
   3   0   8        6.22       12.50      1.40 o
   4   0   8      159.27      154.92      4.55 o
   5   0   8      199.74      204.11      7.87 o
   6   0   8      122.52      129.74      7.24 o
   7   0   8       55.82       67.42      6.38 o
   8   0   8        0.02        0.85      2.81 o
  -8   1   8      100.88      100.89      4.54 o
  -7   1   8       29.53       29.10      2.69 o
  -6   1   8      176.31      178.01      6.10 o
  -5   1   8       68.60       67.98      1.93 o
  -4   1   8       86.73       91.68      2.73 o
  -3   1   8      185.53      186.53      2.35 o
  -2   1   8     2415.92     2616.25     20.79 o
  -1   1   8     1101.24     1131.61      8.80 o
   0   1   8       45.72       50.41      0.93 o
   1   1   8       96.36      111.20      2.08 o
   2   1   8      107.02      104.74      2.39 o
   3   1   8      174.59      181.34      3.81 o
   4   1   8        0.10        0.54      0.73 o
   5   1   8      176.89      176.55      4.82 o
   6   1   8        1.58        2.36      1.78 o
   7   1   8       46.02       51.24      5.19 o
   8   1   8        1.92        3.38      4.04 o
  -8   2   8       69.39       87.26      5.86 o
  -7   2   8        4.04        4.52      1.43 o
  -6   2   8       66.20       71.85      2.86 o
  -5   2   8       29.87       32.34      1.55 o
  -4   2   8        6.85        7.46      0.73 o
  -3   2   8      264.81      279.76      3.38 o
  -2   2   8       51.33       49.58      1.23 o
  -1   2   8       13.15       18.48      0.73 o
   0   2   8       14.39       18.70      0.60 o
   1   2   8       61.33       72.17      1.26 o
   2   2   8       32.06       39.63      1.29 o
   3   2   8       91.44       93.88      2.22 o
   4   2   8       23.86       18.23      1.51 o
   5   2   8       20.45       23.77      2.32 o
   6   2   8      165.57      153.60      5.69 o
   7   2   8        3.52        4.81      2.17 o
   8   2   8        1.29        2.56      2.14 o
  -8   3   8        0.11        1.78      2.05 o
  -7   3   8        4.91        4.27      1.46 o
  -6   3   8        2.13        1.74      1.20 o
  -5   3   8      321.96      307.06      5.34 o
  -4   3   8      114.14      121.64      2.18 o
  -3   3   8       32.72       26.49      1.11 o
  -2   3   8      410.96      396.72      5.80 o
  -1   3   8      374.38      371.82      3.93 o
   0   3   8       36.68       40.93      1.37 o
   1   3   8       22.58       31.70      1.00 o
   2   3   8        4.43        2.21      0.77 o
   3   3   8        8.28        7.07      0.88 o
   4   3   8      122.69      123.50      2.98 o
   5   3   8      156.84      150.32      3.64 o
   6   3   8        5.73        5.02      1.70 o
   7   3   8        0.13        1.12      1.42 o
   8   3   8        3.57        0.45      2.08 o
  -8   4   8        4.25        3.92      1.96 o
  -7   4   8        2.00        3.06      1.52 o
  -6   4   8      103.55      112.51      3.78 o
  -5   4   8      200.82      194.74      4.11 o
  -4   4   8       26.91       25.33      1.41 o
  -3   4   8      247.75      258.21      4.09 o
  -2   4   8       66.46       67.01      1.60 o
  -1   4   8      228.73      223.11      2.68 o
   0   4   8      763.07      793.60      7.89 o
   1   4   8        1.38        1.56      0.54 o
   2   4   8      399.24      411.05      5.49 o
   3   4   8        3.28        3.27      0.78 o
   4   4   8       47.69       44.08      1.94 o
   5   4   8       70.65       66.07      2.47 o
   6   4   8       23.34       24.30      2.04 o
   7   4   8        5.59        7.05      1.63 o
  -7   5   8        0.61        1.61      1.59 o
  -6   5   8       53.66       53.91      3.09 o
  -5   5   8       46.49       43.44      2.27 o
  -4   5   8       31.58       35.47      1.91 o
  -3   5   8       55.38       58.63      2.14 o
  -2   5   8        2.32        1.38      0.53 o
  -1   5   8      121.23      121.54      2.39 o
   0   5   8      178.02      193.62      4.99 o
   1   5   8        2.85        1.78      0.79 o
   2   5   8       34.68       25.35      1.65 o
   3   5   8     1086.87     1027.05     13.99 o
   4   5   8       22.88       23.34      2.55 o
   5   5   8       36.61       29.77      2.15 o
   6   5   8        0.48       -0.37      1.15 o
   7   5   8       19.33       26.18      2.32 o
  -6   6   8        0.71        1.35      1.51 o
  -5   6   8        2.45        0.43      2.04 o
  -4   6   8       38.86       39.00      2.17 o
  -3   6   8       25.91       25.74      1.74 o
  -2   6   8        0.40        0.30      0.56 o
  -1   6   8       32.11       35.63      1.80 o
   0   6   8       18.28       18.21      1.50 o
   1   6   8      245.96      253.80      5.70 o
   2   6   8      188.17      189.88      3.81 o
   3   6   8       50.00       46.50      3.11 o
   4   6   8       21.20       20.77      1.90 o
   5   6   8      110.96      108.78      3.60 o
   6   6   8        1.33        1.07      1.40 o
  -6   7   8        0.66        0.15      1.86 o
  -5   7   8        0.06       -0.73      1.36 o
  -4   7   8      223.63      246.63      5.19 o
  -3   7   8      107.86      108.89      3.25 o
  -2   7   8      142.51      146.72      3.83 o
  -1   7   8       94.38       87.80      3.09 o
   0   7   8        3.05        4.14      1.25 o
   1   7   8       62.37       60.45      2.35 o
   2   7   8       23.86       21.93      1.68 o
   3   7   8        8.95        7.28      1.47 o
   4   7   8       39.66       38.43      2.50 o
   5   7   8       37.65       30.43      2.81 o
  -4   8   8       23.00       24.60      2.56 o
  -3   8   8       75.09       77.45      3.04 o
  -2   8   8        0.17        0.47      1.29 o
  -1   8   8       36.50       30.43      2.28 o
   0   8   8       48.96       51.73      3.30 o
   1   8   8        0.33       -0.12      1.24 o
   2   8   8        0.54        1.79      1.14 o
   3   8   8        1.06        1.53      1.75 o
   4   8   8        0.10        1.05      1.42 o
  -3   9   8        0.10       -3.09      4.26 o
  -2   9   8        3.27        2.82      1.73 o
  -1   9   8        5.36        7.04      1.67 o
   0   9   8        0.06        0.08      1.54 o
   1   9   8       14.01       13.35      2.97 o
   2   9   8        0.01       -0.48      1.36 o
  -8   1   9       87.33       87.96      4.21 o
  -7   1   9      203.14      203.27      6.04 o
  -6   1   9       21.44       21.79      1.83 o
  -5   1   9      324.56      304.86      4.29 o
  -4   1   9      254.16      258.29      3.19 o
  -3   1   9       52.86       63.05      1.17 o
  -2   1   9      665.19      731.96      6.03 o
  -1   1   9       10.64       10.38      0.47 o
   0   1   9      526.04      549.44      4.92 o
   1   1   9       27.45       23.78      1.12 o
   2   1   9      556.31      575.38      8.76 o
   3   1   9       12.72       18.61      1.35 o
   4   1   9        2.50        3.44      0.86 o
   5   1   9      152.26      175.71      4.94 o
   6   1   9       10.25       12.65      2.38 o
   7   1   9       79.72       83.70      5.15 o
   8   1   9        5.47        5.97      3.11 o
  -8   2   9        8.67       10.65      1.92 o
  -7   2   9      141.45      141.38      4.18 o
  -6   2   9        1.41        2.29      1.24 o
  -5   2   9       89.95       88.91      2.29 o
  -4   2   9      107.93      112.27      2.03 o
  -3   2   9       23.29       19.25      0.78 o
  -2   2   9       94.76      109.89      1.64 o
  -1   2   9      179.16      185.04      2.13 o
   0   2   9      133.02      132.65      1.66 o
   1   2   9       21.45       16.01      0.67 o
   2   2   9       64.72       63.39      1.87 o
   3   2   9      129.15      121.80      2.57 o
   4   2   9       53.74       47.66      1.87 o
   5   2   9       92.71       89.32      4.46 o
   6   2   9       61.56       57.45      4.09 o
   7   2   9        0.05        0.54      3.53 o
   8   2   9        0.85        2.78      2.26 o
  -8   3   9        2.39        0.47      1.78 o
  -7   3   9        2.83        5.52      1.52 o
  -6   3   9       71.82       75.39      3.00 o
  -5   3   9       20.31       26.32      2.20 o
  -4   3   9        1.01        0.71      0.58 o
  -3   3   9       41.66       40.63      1.68 o
  -2   3   9      247.22      264.20      3.40 o
  -1   3   9      572.20      602.85      5.90 o
   0   3   9        0.84        0.47      0.63 o
   1   3   9     1163.40     1174.49     11.19 o
   2   3   9       87.08       88.64      1.87 o
   3   3   9       16.21       16.26      1.63 o
   4   3   9       12.29        8.97      1.02 o
   5   3   9       87.60       93.80      2.93 o
   6   3   9       57.04       54.37      3.16 o
   7   3   9        5.49        3.17      2.16 o
   8   3   9        1.92       -0.12      2.60 o
  -7   4   9       39.12       41.96      3.85 o
  -6   4   9       74.18       81.32      2.94 o
  -5   4   9        0.33       -0.24      0.94 o
  -4   4   9       46.39       45.01      1.94 o
  -3   4   9       30.24       31.02      1.42 o
  -2   4   9       80.44       84.60      1.86 o
  -1   4   9       97.79       94.57      2.53 o
   0   4   9       81.03       79.14      1.52 o
   1   4   9       12.60        8.62      0.72 o
   2   4   9        1.39        2.93      0.71 o
   3   4   9       12.05       15.45      0.97 o
   4   4   9      122.11      129.33      3.42 o
   5   4   9        0.01       -0.75      0.98 o
   6   4   9        7.12        2.98      1.32 o
   7   4   9       19.14       25.28      2.18 o
  -7   5   9        0.13        0.77      1.54 o
  -6   5   9        0.82        2.23      1.41 o
  -5   5   9        0.84        3.09      1.16 o
  -4   5   9       34.34       33.65      1.91 o
  -3   5   9        5.74        4.32      0.89 o
  -2   5   9       76.97       76.94      1.91 o
  -1   5   9       10.12        9.47      0.74 o
   0   5   9        2.09        2.91      0.79 o
   1   5   9        1.72        1.33      0.78 o
   2   5   9        3.02        2.88      0.92 o
   3   5   9      349.65      342.93      6.15 o
   4   5   9      213.49      223.59      3.86 o
   5   5   9        2.24        2.10      1.54 o
   6   5   9        1.00        2.38      1.97 o
   7   5   9        0.08        2.97      1.54 o
  -6   6   9        7.21        6.97      1.56 o
  -5   6   9        8.80        9.98      1.84 o
  -4   6   9       42.46       49.12      2.69 o
  -3   6   9       23.08       23.60      1.70 o
  -2   6   9       34.31       35.32      2.00 o
  -1   6   9       13.33       11.65      0.93 o
   0   6   9      333.11      324.25      5.76 o
   1   6   9      225.57      235.31      4.24 o
   2   6   9        0.09        0.96      0.97 o
   3   6   9       13.06       12.10      1.56 o
   4   6   9       14.25       11.13      1.59 o
   5   6   9        0.21        0.70      1.40 o
   6   6   9        0.25       -1.11      1.35 o
  -5   7   9        5.39        7.19      1.58 o
  -4   7   9       24.98       28.88      2.25 o
  -3   7   9      264.78      275.37      7.63 o
  -2   7   9        3.95        4.79      1.36 o
  -1   7   9       12.23       14.16      1.71 o
   0   7   9        9.34       10.76      1.88 o
   1   7   9      113.56      109.53      2.91 o
   2   7   9        2.51        3.40      1.35 o
   3   7   9        3.10        1.39      1.12 o
   4   7   9        3.64        1.21      1.35 o
   5   7   9       14.70       14.95      2.02 o
  -4   8   9        0.06        1.14      1.62 o
  -3   8   9        1.89        2.99      1.37 o
  -2   8   9        2.32        0.52      1.99 o
  -1   8   9        0.73        0.96      1.32 o
   0   8   9       89.22       96.87      4.06 o
   1   8   9        5.16        6.68      1.53 o
   2   8   9        0.89        1.78      1.32 o
   3   8   9        3.59        0.86      1.43 o
   4   8   9        2.98        3.79      1.60 o
  -2   9   9       14.49       19.84      4.85 o
  -1   9   9       29.27       31.45      2.55 o
   0   9   9        1.00        1.70      1.27 o
   1   9   9        2.29        4.03      1.49 o
   2   9   9        6.60        6.44      1.71 o
  -8   0  10        2.92        0.94      2.38 o
  -7   0  10       55.44       52.18      4.68 o
  -6   0  10      207.82      207.12      8.00 o
  -5   0  10       51.01       52.56      2.44 o
  -4   0  10       34.67       39.31      2.17 o
  -3   0  10      114.88      139.22      2.25 o
  -2   0  10     1236.44     1203.41     12.14 o
  -1   0  10     8041.65     8485.36    140.57 o
   0   0  10        5.09        7.10      0.74 o
   1   0  10       27.15       25.08      1.70 o
   2   0  10      691.53      648.70      9.90 o
   3   0  10      212.75      244.09      5.66 o
   4   0  10       12.86       10.14      1.51 o
   5   0  10       18.71       15.51      2.04 o
   6   0  10        0.26        2.21      2.38 o
   7   0  10       79.31       85.30      7.49 o
   8   0  10       62.56       79.77      7.75 o
  -8   1  10        4.49        6.38      1.93 o
  -7   1  10        0.73        1.70      1.44 o
  -6   1  10        0.88        1.66      1.13 o
  -5   1  10       65.59       67.99      2.99 o
  -4   1  10       24.79       26.17      1.48 o
  -3   1  10       42.75       33.68      1.05 o
  -2   1  10      201.02      206.93      2.03 o
  -1   1  10        0.92        0.14      0.32 o
   0   1  10      142.26      147.00      1.81 o
   1   1  10      868.31      889.01     10.29 o
   2   1  10        4.86        5.41      0.67 o
   3   1  10      227.44      212.75      4.32 o
   4   1  10       38.34       35.20      1.73 o
   5   1  10       54.22       62.40      2.46 o
   6   1  10       49.52       53.79      5.26 o
   7   1  10        6.74       14.65      2.71 o
   8   1  10        0.99        2.94      2.20 o
  -8   2  10       27.80       28.38      2.46 o
  -7   2  10        3.29        3.40      1.40 o
  -6   2  10       19.40       18.27      1.79 o
  -5   2  10      449.67      451.50      6.46 o
  -4   2  10       13.01       14.80      0.96 o
  -3   2  10      149.73      141.29      2.35 o
  -2   2  10       86.39       88.79      1.60 o
  -1   2  10       53.70       49.56      0.93 o
   0   2  10      118.83      129.47      2.39 o
   1   2  10       30.07       26.03      0.84 o
   2   2  10      106.94      111.28      2.64 o
   3   2  10        0.06       -0.19      0.62 o
   4   2  10       84.05       80.65      4.11 o
   5   2  10       38.65       35.69      2.02 o
   6   2  10      244.55      244.04      7.58 o
   7   2  10       30.62       35.76      3.96 o
   8   2  10        2.76        1.89      2.35 o
  -8   3  10        3.14        4.13      1.96 o
  -7   3  10       46.97       44.71      2.76 o
  -6   3  10       16.44       13.69      1.52 o
  -5   3  10       23.45       23.00      1.57 o
  -4   3  10       17.32       16.59      1.22 o
  -3   3  10        1.33        1.22      0.50 o
  -2   3  10       86.91       83.66      1.39 o
  -1   3  10      413.60      428.02      4.51 o
   0   3  10      204.34      218.09      2.89 o
   1   3  10      257.11      271.05      3.08 o
   2   3  10       47.99       54.72      1.54 o
   3   3  10       86.91       85.44      2.07 o
   4   3  10       62.33       55.84      2.49 o
   5   3  10        0.11       -0.71      0.92 o
   6   3  10       21.53       26.60      2.36 o
   7   3  10        8.95        6.54      2.47 o
  -7   4  10        7.85        7.47      1.70 o
  -6   4  10       24.68       23.07      1.84 o
  -5   4  10        0.03       -0.48      1.02 o
  -4   4  10       60.17       63.56      2.17 o
  -3   4  10       38.00       37.09      1.61 o
  -2   4  10       35.36       41.35      1.33 o
  -1   4  10        0.04        1.97      0.62 o
   0   4  10       20.89       25.67      1.10 o
   1   4  10      106.58       98.03      1.84 o
   2   4  10       42.12       41.08      1.47 o
   3   4  10       32.02       34.66      1.25 o
   4   4  10       49.94       49.21      3.17 o
   5   4  10       41.31       50.53      3.83 o
   6   4  10        4.01        3.02      1.46 o
   7   4  10        0.15        2.04      1.40 o
  -7   5  10        2.41        4.66      1.64 o
  -6   5  10       62.09       75.00      4.24 o
  -5   5  10       34.58       39.31      2.31 o
  -4   5  10      108.85      107.85      2.98 o
  -3   5  10      104.94      105.59      3.20 o
  -2   5  10       88.94       85.72      2.73 o
  -1   5  10       30.64       36.37      1.43 o
   0   5  10        9.78        9.61      0.99 o
   1   5  10        5.78        7.70      0.99 o
   2   5  10       17.89       15.98      1.07 o
   3   5  10       16.86       23.32      1.32 o
   4   5  10       14.86       12.00      1.20 o
   5   5  10        9.35        8.32      2.31 o
   6   5  10        0.56       -1.22      1.26 o
   7   5  10        4.99        5.72      1.94 o
  -6   6  10        0.43        0.81      1.45 o
  -5   6  10        0.08       -0.63      1.17 o
  -4   6  10       16.39       14.60      1.61 o
  -3   6  10       22.52       20.78      1.68 o
  -2   6  10      111.33      125.48      3.34 o
  -1   6  10        1.81        2.50      0.91 o
   0   6  10       19.85       19.60      1.54 o
   1   6  10        3.04        2.48      0.99 o
   2   6  10        2.05        2.71      1.05 o
   3   6  10       14.29       11.67      2.02 o
   4   6  10       62.90       59.61      2.85 o
   5   6  10        2.14       -0.48      1.27 o
   6   6  10        3.26        3.27      1.55 o
  -5   7  10       39.80       42.61      2.94 o
  -4   7  10        1.68        3.42      1.33 o
  -3   7  10        5.39        9.77      1.49 o
  -2   7  10       21.51       19.27      2.52 o
  -1   7  10       43.18       42.08      2.52 o
   0   7  10       90.79       99.75      3.96 o
   1   7  10       15.51       11.16      1.66 o
   2   7  10        7.21        6.46      1.27 o
   3   7  10        7.34        5.22      1.28 o
   4   7  10       67.93       68.13      3.24 o
   5   7  10        5.20        7.13      1.68 o
  -4   8  10        0.40       -2.42      1.62 o
  -3   8  10       38.65       42.04      2.54 o
  -2   8  10       24.01       20.12      2.45 o
  -1   8  10       13.56       16.50      1.93 o
   0   8  10        0.01       -1.46      1.33 o
   1   8  10        0.75       -0.81      1.17 o
   2   8  10        1.33       -0.75      1.54 o
   3   8  10        0.48        0.75      1.36 o
   4   8  10        5.69        5.16      1.70 o
  -1   9  10        0.07       -1.85      2.08 o
   0   9  10        0.83        3.07      1.36 o
   1   9  10        2.57        0.33      1.36 o
  -8   1  11        2.02        0.31      1.67 o
  -7   1  11        3.51        3.21      1.56 o
  -6   1  11      441.82      406.06      9.79 o
  -5   1  11        7.71        4.99      0.93 o
  -4   1  11        7.27        4.25      0.60 o
  -3   1  11      452.94      485.03      4.18 o
  -2   1  11      992.21      999.21      7.64 o
  -1   1  11       14.14        9.44      0.67 o
   0   1  11      139.61      146.14      1.71 o
   1   1  11      153.28      154.78      3.15 o
   2   1  11      834.63      842.38      9.85 o
   3   1  11      278.53      271.93      5.54 o
   4   1  11      125.09      137.18      3.11 o
   5   1  11      140.12      148.77      3.72 o
   6   1  11        6.87        7.78      1.68 o
   7   1  11       16.97       12.07      2.62 o
   8   1  11        9.16        8.16      2.73 o
  -8   2  11       20.43       18.08      2.13 o
  -7   2  11       44.36       49.00      4.00 o
  -6   2  11       19.82       20.29      1.66 o
  -5   2  11       79.30       77.55      2.15 o
  -4   2  11        4.54        6.08      0.73 o
  -3   2  11       91.17       88.95      1.77 o
  -2   2  11       66.15       51.96      1.85 o
  -1   2  11       14.49       14.33      0.61 o
   0   2  11       15.03       14.33      0.78 o
   1   2  11      155.70      146.83      2.40 o
   2   2  11      469.57      484.80      7.21 o
   3   2  11       23.46       23.23      1.52 o
   4   2  11      173.69      165.70      4.13 o
   5   2  11      141.04      156.32      3.75 o
   6   2  11        1.67        1.48      1.84 o
   7   2  11        9.15        3.97      2.34 o
  -7   3  11        0.00        0.76      1.34 o
  -6   3  11        2.86        4.60      1.20 o
  -5   3  11        2.77        4.21      1.09 o
  -4   3  11      182.71      173.55      2.88 o
  -3   3  11       54.03       57.08      1.87 o
  -2   3  11      131.28      132.69      2.56 o
  -1   3  11        9.15        7.79      0.73 o
   0   3  11      102.06      116.86      1.97 o
   1   3  11       12.05       12.30      0.91 o
   2   3  11       48.32       51.66      1.45 o
   3   3  11        1.20        1.92      0.77 o
   4   3  11        0.88        1.41      0.91 o
   5   3  11       16.23       13.62      1.47 o
   6   3  11        1.71        2.27      1.90 o
   7   3  11        9.02       10.87      2.64 o
  -7   4  11        6.89       10.85      1.86 o
  -6   4  11        5.54        7.01      1.34 o
  -5   4  11        2.08        0.84      1.00 o
  -4   4  11      125.28      119.56      2.64 o
  -3   4  11      136.09      138.28      3.81 o
  -2   4  11        0.76        1.45      0.72 o
  -1   4  11      114.74      122.70      2.15 o
   0   4  11        0.98        2.45      0.54 o
   1   4  11      229.45      225.94      3.10 o
   2   4  11       19.18       20.79      1.63 o
   3   4  11       54.27       56.59      1.68 o
   4   4  11        6.24        8.29      1.09 o
   5   4  11        6.01        1.99      1.01 o
   6   4  11        5.51        5.38      1.50 o
   7   4  11        0.04       -0.10      1.34 o
  -6   5  11      128.09      137.27      3.86 o
  -5   5  11        0.11        0.11      1.01 o
  -4   5  11       19.31       19.15      1.57 o
  -3   5  11       25.96       29.89      1.74 o
  -2   5  11       24.41       29.35      2.08 o
  -1   5  11       49.42       45.58      1.58 o
   0   5  11       74.35       82.89      2.65 o
   1   5  11       68.06       69.05      2.11 o
   2   5  11        0.24       -0.41      1.05 o
   3   5  11        0.06        0.21      0.80 o
   4   5  11       26.81       27.78      2.04 o
   5   5  11        1.47       -0.49      1.13 o
   6   5  11        1.27       -0.41      1.30 o
  -6   6  11        2.48        1.01      1.29 o
  -5   6  11       20.31       21.04      1.85 o
  -4   6  11        0.02        0.13      1.11 o
  -3   6  11        4.43        5.36      1.19 o
  -2   6  11       36.63       40.34      2.24 o
  -1   6  11       49.32       51.30      1.96 o
   0   6  11        0.00        0.54      1.31 o
   1   6  11       68.26       60.16      2.19 o
   2   6  11       59.48       62.68      2.36 o
   3   6  11       30.59       34.72      2.01 o
   4   6  11       62.60       61.08      2.96 o
   5   6  11        3.49        4.60      1.52 o
   6   6  11        0.02       -2.07      1.38 o
  -5   7  11        9.72        9.64      2.67 o
  -4   7  11       43.30       41.51      2.42 o
  -3   7  11       17.26       18.60      2.30 o
  -2   7  11        5.89        6.01      1.88 o
  -1   7  11       11.27       10.41      1.66 o
   0   7  11      144.99      143.80      5.80 o
   1   7  11        0.52        0.69      1.20 o
   2   7  11       17.91       13.27      1.70 o
   3   7  11       12.51       11.60      1.72 o
   4   7  11       11.42       14.39      1.86 o
   5   7  11        6.65        3.33      2.60 o
  -3   8  11        0.02       -0.98      1.29 o
  -2   8  11        0.98       -0.75      1.67 o
  -1   8  11        3.13        2.11      1.48 o
   0   8  11        0.14        2.13      1.21 o
   1   8  11        9.93       10.32      1.73 o
   2   8  11        1.73        1.19      1.32 o
   3   8  11        4.63        7.35      1.67 o
  -8   0  12        1.05        0.00      2.13 o
  -7   0  12       12.80       14.39      2.89 o
  -6   0  12       43.48       44.10      3.92 o
  -5   0  12      242.69      236.78      5.27 o
  -4   0  12      228.50      215.83      5.80 o
  -3   0  12      171.34      181.63      3.06 o
  -2   0  12      941.10      988.63     10.26 o
  -1   0  12     1404.48     1408.40     14.33 o
   0   0  12       19.11       21.60      1.18 o
   1   0  12      206.95      216.95      4.74 o
   2   0  12        0.00        1.36      1.37 o
   3   0  12      219.70      212.33      5.15 o
   4   0  12      117.42      115.70      3.93 o
   5   0  12        6.08        7.66      1.76 o
   6   0  12        2.99       -0.85      2.38 o
   7   0  12       92.64      104.11      7.75 o
  -8   1  12        1.67        1.46      1.65 o
  -7   1  12        1.84        2.88      1.53 o
  -6   1  12       10.96       10.82      1.50 o
  -5   1  12       92.20       91.97      2.36 o
  -4   1  12        2.64        1.18      0.54 o
  -3   1  12       82.29       83.72      1.90 o
  -2   1  12      223.12      240.58      2.36 o
  -1   1  12      220.63      211.16      2.23 o
   0   1  12        8.57        9.71      0.74 o
   1   1  12       13.02       14.73      0.97 o
   2   1  12       36.50       38.73      2.25 o
   3   1  12       69.83       71.40      1.78 o
   4   1  12        0.19       -0.72      0.77 o
   5   1  12       71.26       74.47      4.13 o
   6   1  12       31.33       35.33      2.63 o
   7   1  12        0.59        1.15      2.85 o
  -7   2  12       11.85       14.30      2.60 o
  -6   2  12       83.96       86.71      2.80 o
  -5   2  12       68.34       63.14      2.05 o
  -4   2  12        3.00        3.80      0.64 o
  -3   2  12       16.56       16.71      1.15 o
  -2   2  12       12.81       13.85      0.87 o
  -1   2  12      188.10      211.70      2.42 o
   0   2  12      305.87      292.27      3.57 o
   1   2  12       22.68       25.76      1.13 o
   2   2  12        6.89        6.47      0.91 o
   3   2  12       22.82       22.01      1.30 o
   4   2  12        0.31        1.78      1.04 o
   5   2  12      285.17      279.76      5.31 o
   6   2  12        9.78        5.48      1.56 o
   7   2  12        0.48        0.64      2.05 o
  -7   3  12        4.39        0.79      1.35 o
  -6   3  12       25.97       27.25      1.82 o
  -5   3  12      327.45      330.87      6.51 o
  -4   3  12      105.80      105.73      2.98 o
  -3   3  12        7.16        5.09      1.08 o
  -2   3  12        0.99        0.79      0.66 o
  -1   3  12       25.93       30.48      1.06 o
   0   3  12        0.73        1.29      0.47 o
   1   3  12       64.03       65.65      1.32 o
   2   3  12       80.21       87.95      1.84 o
   3   3  12        2.56        1.88      0.88 o
   4   3  12      108.16      106.48      2.58 o
   5   3  12       41.35       37.43      2.50 o
   6   3  12        9.40       10.34      2.41 o
   7   3  12        2.28        5.38      2.38 o
  -7   4  12       27.43       30.43      2.52 o
  -6   4  12        0.15       -0.13      1.47 o
  -5   4  12      164.83      158.14      5.01 o
  -4   4  12        2.24        3.81      0.91 o
  -3   4  12      124.07      131.27      2.87 o
  -2   4  12      190.47      192.89      3.60 o
  -1   4  12        8.19        9.87      0.84 o
   0   4  12      278.83      271.05      3.82 o
   1   4  12        1.44        1.35      0.59 o
   2   4  12       18.64       18.77      1.14 o
   3   4  12        0.58        0.87      0.73 o
   4   4  12        0.45        0.08      0.83 o
   5   4  12        8.73       11.20      1.54 o
   6   4  12        3.41        3.96      1.42 o
   7   4  12       15.91       21.04      2.70 o
  -6   5  12       38.35       40.97      2.33 o
  -5   5  12        0.10       -0.26      1.04 o
  -4   5  12      241.56      233.61      5.04 o
  -3   5  12       46.44       41.97      1.91 o
  -2   5  12       95.14       99.84      3.00 o
  -1   5  12      104.27       98.84      2.54 o
   0   5  12        0.00       -1.06      0.82 o
   1   5  12      158.62      146.73      2.73 o
   2   5  12       11.00        8.91      1.00 o
   3   5  12        4.43        3.97      0.89 o
   4   5  12        1.51        3.62      1.34 o
   5   5  12        9.15       10.29      2.59 o
   6   5  12        0.01        1.26      1.47 o
  -5   6  12       35.27       35.96      2.24 o
  -4   6  12      119.50      125.10      3.87 o
  -3   6  12       53.57       51.32      2.75 o
  -2   6  12       37.17       43.70      2.96 o
  -1   6  12       24.40       25.94      2.04 o
   0   6  12       52.56       49.37      2.61 o
   1   6  12      110.07      103.38      3.20 o
   2   6  12        5.38        4.82      1.70 o
   3   6  12        2.59        0.53      1.04 o
   4   6  12        0.40       -1.31      1.30 o
   5   6  12        0.01       -0.56      1.33 o
  -4   7  12      124.34      139.76      7.59 o
  -3   7  12       28.81       33.45      2.25 o
  -2   7  12        1.16        1.22      1.57 o
  -1   7  12       65.98       63.27      3.13 o
   0   7  12       45.86       44.36      2.25 o
   1   7  12        0.30       -0.71      1.15 o
   2   7  12        1.50        0.71      1.37 o
   3   7  12        0.67        0.61      1.29 o
   4   7  12        0.27        1.44      1.47 o
  -3   8  12        6.42        3.87      2.76 o
  -2   8  12        0.11       -1.78      1.76 o
  -1   8  12       15.13       17.85      2.07 o
   0   8  12        0.29       -0.15      1.12 o
   1   8  12        1.39        2.42      1.35 o
   2   8  12        2.69        0.57      1.38 o
   3   8  12        0.50        1.55      2.47 o
  -7   1  13        6.66       12.85      2.26 o
  -6   1  13       64.23       65.71      2.80 o
  -5   1  13      488.09      462.22      5.98 o
  -4   1  13      111.94      103.34      1.86 o
  -3   1  13       14.73       17.50      0.82 o
  -2   1  13      141.96      147.69      1.71 o
  -1   1  13       12.14        9.02      0.69 o
   0   1  13      182.13      194.95      2.83 o
   1   1  13        0.49        1.08      0.51 o
   2   1  13        0.04        1.05      0.82 o
   3   1  13       52.27       56.36      1.53 o
   4   1  13       25.81       23.74      1.51 o
   5   1  13       68.90       74.45      2.68 o
   6   1  13       41.88       44.56      3.85 o
   7   1  13        5.64        3.62      3.96 o
  -7   2  13        9.92        6.96      1.73 o
  -6   2  13       59.01       53.74      2.32 o
  -5   2  13       83.76       79.70      2.38 o
  -4   2  13      251.92      262.11      4.04 o
  -3   2  13       43.17       36.39      1.39 o
  -2   2  13       13.06       14.26      0.96 o
  -1   2  13        8.16        7.46      0.52 o
   0   2  13      173.08      180.01      2.60 o
   1   2  13      282.67      274.44      4.96 o
   2   2  13      201.82      190.09      3.45 o
   3   2  13       20.71       22.11      1.63 o
   4   2  13       24.08       24.95      1.86 o
   5   2  13       55.43       56.92      2.54 o
   6   2  13       17.68       15.31      2.73 o
   7   2  13        9.75       11.02      2.71 o
  -7   3  13        1.67        1.23      1.33 o
  -6   3  13        4.44        4.44      1.16 o
  -5   3  13       13.51       11.04      1.23 o
  -4   3  13        8.77        8.11      1.26 o
  -3   3  13       97.45       93.47      2.23 o
  -2   3  13      156.14      162.84      2.86 o
  -1   3  13       69.65       68.64      1.37 o
   0   3  13        6.22        9.57      0.65 o
   1   3  13       31.81       34.64      0.97 o
   2   3  13       27.80       28.00      1.15 o
   3   3  13        1.91        1.19      0.69 o
   4   3  13       33.95       34.90      2.08 o
   5   3  13        6.25        4.07      1.98 o
   6   3  13       10.85        8.17      2.94 o
   7   3  13        2.71       -0.05      1.98 o
  -7   4  13        6.91        9.81      1.97 o
  -6   4  13       23.61       26.86      2.20 o
  -5   4  13       33.36       33.75      2.26 o
  -4   4  13        7.18        3.51      1.65 o
  -3   4  13       69.91       70.20      2.29 o
  -2   4  13      293.82      305.33      4.31 o
  -1   4  13      249.91      231.80      3.29 o
   0   4  13      126.26      130.95      2.28 o
   1   4  13        0.73        0.36      0.60 o
   2   4  13      265.64      253.68      3.80 o
   3   4  13       75.27       78.40      1.87 o
   4   4  13        1.88        2.35      0.95 o
   5   4  13        7.65        6.82      1.43 o
   6   4  13        0.49       -0.47      1.53 o
  -6   5  13       11.26       13.98      2.46 o
  -5   5  13       22.57       19.81      1.64 o
  -4   5  13        0.78        2.39      1.05 o
  -3   5  13       23.01       21.67      1.86 o
  -2   5  13       25.86       28.70      1.95 o
  -1   5  13       58.84       64.76      2.67 o
   0   5  13        0.63        0.33      0.89 o
   1   5  13       31.19       34.31      1.72 o
   2   5  13      263.79      267.81      4.11 o
   3   5  13      157.74      177.85      3.24 o
   4   5  13       21.27       20.78      1.83 o
   5   5  13        7.29        6.16      1.47 o
   6   5  13        0.00       -1.59      1.59 o
  -5   6  13        0.59       -0.23      1.13 o
  -4   6  13        1.61        3.48      1.24 o
  -3   6  13      140.11      135.59      4.55 o
  -2   6  13        3.97        3.23      1.58 o
  -1   6  13        6.11        2.61      1.26 o
   0   6  13      182.28      185.56      3.90 o
   1   6  13       81.85       85.16      3.06 o
   2   6  13       82.15       72.01      3.64 o
   3   6  13        0.54       -0.89      1.25 o
   4   6  13        2.76        3.62      1.35 o
   5   6  13        0.09       -3.05      2.04 o
  -4   7  13       18.68       20.35      1.90 o
  -3   7  13        1.78        2.83      1.67 o
  -2   7  13       26.40       27.30      2.72 o
  -1   7  13        0.48        0.35      1.29 o
   0   7  13        9.04       11.12      1.43 o
   1   7  13        6.11        5.29      1.42 o
   2   7  13        0.81       -0.13      1.60 o
   3   7  13        1.24        6.10      1.97 o
   4   7  13        9.62       17.40      3.16 o
  -2   8  13       14.79       16.83      2.53 o
  -1   8  13        0.11        0.30      1.44 o
   0   8  13        3.39        2.85      1.31 o
   1   8  13        0.25        0.65      1.69 o
   2   8  13        0.00       -0.01      1.65 o
  -7   0  14       45.30       48.78      4.43 o
  -6   0  14        9.11        8.94      2.38 o
  -5   0  14      180.14      183.07      5.57 o
  -4   0  14      181.44      150.50      3.82 o
  -3   0  14     1233.44     1232.99     15.53 o
  -2   0  14      904.84      886.76     10.44 o
  -1   0  14        9.24       10.39      1.10 o
   0   0  14      233.02      255.23      8.71 o
   1   0  14       62.90       58.11      2.78 o
   2   0  14       87.69       91.67      3.65 o
   3   0  14       26.03       26.30      1.59 o
   4   0  14       21.04       25.72      2.17 o
   5   0  14        1.48       -0.67      1.39 o
   6   0  14       13.64       13.37      3.75 o
   7   0  14       31.69       33.71      5.19 o
  -7   1  14        6.15        7.08      1.71 o
  -6   1  14       38.59       40.53      2.83 o
  -5   1  14       33.57       32.45      1.66 o
  -4   1  14      108.05      107.18      1.83 o
  -3   1  14       32.54       32.05      0.96 o
  -2   1  14       49.67       54.70      1.70 o
  -1   1  14       57.10       65.64      1.29 o
   0   1  14        6.73        7.30      0.57 o
   1   1  14       59.19       58.67      1.46 o
   2   1  14        1.25        1.90      0.86 o
   3   1  14        0.39        0.29      0.56 o
   4   1  14       20.57       21.07      1.46 o
   5   1  14       15.35       20.35      2.01 o
   6   1  14       23.71       24.56      3.13 o
   7   1  14       13.38       18.24      3.07 o
  -7   2  14        0.59        0.39      1.18 o
  -6   2  14       31.80       29.16      1.94 o
  -5   2  14       12.65       14.10      1.28 o
  -4   2  14        9.42        9.53      1.08 o
  -3   2  14        1.81        1.05      0.76 o
  -2   2  14       33.08       34.37      1.34 o
  -1   2  14      160.20      155.00      2.82 o
   0   2  14      169.26      149.99      2.37 o
   1   2  14       16.33       14.88      1.13 o
   2   2  14       45.13       45.23      1.85 o
   3   2  14      109.67      105.44      2.98 o
   4   2  14       45.93       46.25      1.84 o
   5   2  14        5.13        6.12      1.97 o
   6   2  14        4.65        6.37      2.55 o
   7   2  14        0.62        0.42      2.14 o
  -7   3  14       16.14       16.16      2.04 o
  -6   3  14        6.06        6.46      1.17 o
  -5   3  14        2.02        2.05      1.38 o
  -4   3  14      623.68      619.62     11.61 o
  -3   3  14      177.10      168.86      3.11 o
  -2   3  14       14.64       15.71      1.10 o
  -1   3  14        5.20        5.31      0.60 o
   0   3  14      104.40      100.55      1.98 o
   1   3  14      294.68      281.95      9.86 o
   2   3  14        0.26        0.04      0.78 o
   3   3  14       13.70       17.54      1.42 o
   4   3  14        0.00        0.02      1.06 o
   5   3  14        6.19        4.41      1.34 o
   6   3  14        2.74        2.39      2.01 o
  -6   4  14       28.43       23.23      1.73 o
  -5   4  14       28.43       24.45      2.36 o
  -4   4  14       36.82       31.70      2.10 o
  -3   4  14       81.18       83.33      2.43 o
  -2   4  14       81.60       81.40      1.81 o
  -1   4  14       41.26       40.43      1.46 o
   0   4  14       36.98       34.92      1.40 o
   1   4  14        4.76        5.59      0.85 o
   2   4  14       40.26       33.28      1.43 o
   3   4  14       46.18       46.57      1.64 o
   4   4  14       19.70       20.38      2.13 o
   5   4  14       18.49       17.27      2.27 o
   6   4  14        8.62        8.53      2.06 o
  -6   5  14        3.27        1.13      1.92 o
  -5   5  14        0.94        2.04      1.03 o
  -4   5  14       41.62       46.15      3.04 o
  -3   5  14      166.02      174.15      4.28 o
  -2   5  14       39.81       39.82      2.34 o
  -1   5  14       79.47       85.99      3.53 o
   0   5  14       13.13        9.92      1.03 o
   1   5  14        6.08        6.85      1.30 o
   2   5  14        0.13        3.05      1.01 o
   3   5  14       93.06       91.76      2.63 o
   4   5  14        5.17        3.12      1.46 o
   5   5  14        1.36       -0.66      1.93 o
  -5   6  14        7.01        4.80      1.84 o
  -4   6  14        1.11        2.52      1.67 o
  -3   6  14       27.99       29.05      2.65 o
  -2   6  14       36.48       36.47      2.93 o
  -1   6  14        7.15        3.84      1.40 o
   0   6  14       41.02       43.52      2.12 o
   1   6  14       21.48       24.76      1.93 o
   2   6  14       67.75       69.76      2.95 o
   3   6  14        3.61        1.13      1.60 o
   4   6  14        3.44        5.85      2.00 o
  -3   7  14        2.20        0.96      1.62 o
  -2   7  14        0.01       -1.78      1.61 o
  -1   7  14       23.73       23.74      2.20 o
   0   7  14        2.05        2.28      1.41 o
   1   7  14       10.65        9.98      2.03 o
   2   7  14        4.93        6.47      2.01 o
   3   7  14       11.08       14.96      2.41 o
  -1   8  14        0.00       -0.02      1.52 o
   0   8  14       43.35       50.19      3.09 o
   1   8  14        0.01       -0.60      1.62 o
  -7   1  15       11.02       13.31      2.01 o
  -6   1  15       25.43       24.03      1.94 o
  -5   1  15        4.67        3.40      0.91 o
  -4   1  15       92.41       92.43      1.96 o
  -3   1  15       15.72       14.83      0.84 o
  -2   1  15       43.19       45.60      1.11 o
  -1   1  15       47.28       49.90      1.22 o
   0   1  15        0.26        0.31      0.46 o
   1   1  15       38.73       39.68      1.20 o
   2   1  15       88.91       82.97      2.01 o
   3   1  15       15.80       18.55      0.94 o
   4   1  15       91.53       99.65      2.27 o
   5   1  15       29.08       30.87      3.16 o
   6   1  15        2.25        4.07      2.10 o
  -7   2  15        6.16        7.41      1.50 o
  -6   2  15        1.23        0.79      0.99 o
  -5   2  15        0.93        0.38      0.86 o
  -4   2  15      146.95      151.18      2.99 o
  -3   2  15       47.02       42.12      1.84 o
  -2   2  15      211.72      208.81      3.27 o
  -1   2  15       60.34       65.05      2.49 o
   0   2  15      239.58      247.16      5.35 o
   1   2  15      115.46      118.04      2.10 o
   2   2  15       22.42       20.87      1.42 o
   3   2  15      162.22      154.81      3.72 o
   4   2  15      179.22      173.12      3.60 o
   5   2  15        2.40        0.37      1.41 o
   6   2  15        1.87        0.05      2.60 o
  -6   3  15       35.36       35.67      2.24 o
  -5   3  15       40.04       40.42      2.76 o
  -4   3  15        0.03        0.45      0.96 o
  -3   3  15       61.18       65.11      2.36 o
  -2   3  15       36.39       33.02      1.45 o
  -1   3  15       17.03       17.92      0.92 o
   0   3  15        6.09        5.04      0.86 o
   1   3  15      141.15      132.62      3.50 o
   2   3  15       13.51       10.00      1.14 o
   3   3  15       86.73       84.92      3.58 o
   4   3  15       13.35       11.12      1.38 o
   5   3  15        0.00       -0.99      1.15 o
   6   3  15       24.51       25.59      2.78 o
  -6   4  15        6.36        4.87      1.88 o
  -5   4  15       39.00       41.12      2.90 o
  -4   4  15      129.47      120.34      4.15 o
  -3   4  15       38.91       41.93      1.95 o
  -2   4  15      125.25      123.58      2.63 o
  -1   4  15       66.93       65.27      1.71 o
   0   4  15       19.64       15.64      1.42 o
   1   4  15       78.90       75.47      2.84 o
   2   4  15        6.06        6.94      1.09 o
   3   4  15       58.78       53.82      1.91 o
   4   4  15        4.69        4.88      1.45 o
   5   4  15        7.23        4.28      1.86 o
   6   4  15       14.04       17.74      2.58 o
  -5   5  15        0.46        0.86      1.91 o
  -4   5  15        0.98       -1.95      1.40 o
  -3   5  15       48.70       48.26      3.09 o
  -2   5  15        0.05       -0.65      1.40 o
  -1   5  15       19.92       20.97      1.64 o
   0   5  15        0.90       -1.02      0.76 o
   1   5  15        0.20        0.25      0.88 o
   2   5  15       60.56       64.44      3.11 o
   3   5  15       40.78       42.63      2.44 o
   4   5  15        2.49        0.49      1.57 o
   5   5  15        0.00        0.34      2.05 o
  -4   6  15        0.91        2.32      1.67 o
  -3   6  15        1.88        4.06      1.72 o
  -2   6  15        6.39        6.21      1.88 o
  -1   6  15       21.17       19.54      2.37 o
   0   6  15       37.67       36.47      2.46 o
   1   6  15        3.41        1.00      1.88 o
   2   6  15       27.60       33.48      2.95 o
   3   6  15        0.84        2.04      1.69 o
   4   6  15       12.86       19.13      3.22 o
  -3   7  15        1.91        0.40      1.73 o
  -2   7  15       36.81       30.84      3.80 o
  -1   7  15        3.57        4.34      1.74 o
   0   7  15        6.40        9.84      1.73 o
   1   7  15        7.08        8.09      2.04 o
   2   7  15        0.07       -0.06      1.67 o
   3   7  15        5.09        3.54      2.42 o
  -7   0  16       75.81       76.79      4.94 o
  -6   0  16       15.14       10.69      2.08 o
  -5   0  16      107.93      106.66      4.24 o
  -4   0  16      123.22      131.96      4.23 o
  -3   0  16     1137.34     1116.23     16.79 o
  -2   0  16      408.79      387.85      7.69 o
  -1   0  16       60.62       57.36      2.17 o
   0   0  16      151.27      161.33      9.55 o
   1   0  16      226.92      227.05     15.92 o
   2   0  16        0.80        1.56      1.44 o
   3   0  16        1.48        0.75      0.78 o
   4   0  16        1.31        0.05      2.17 o
   5   0  16       31.62       38.39      5.02 o
   6   0  16        0.82        1.36      2.72 o
  -6   1  16       10.86       12.87      2.09 o
  -5   1  16       12.08       14.82      1.27 o
  -4   1  16        2.08        1.46      0.70 o
  -3   1  16      602.25      587.99      6.36 o
  -2   1  16      183.44      188.87      2.60 o
  -1   1  16        0.44        0.34      0.51 o
   0   1  16       19.75       23.67      1.31 o
   1   1  16      435.86      446.29      8.24 o
   2   1  16       20.63       22.36      1.20 o
   3   1  16       21.57       25.04      1.43 o
   4   1  16       98.84      101.86      3.77 o
   5   1  16       13.69       11.97      2.44 o
   6   1  16        1.39        2.37      2.14 o
  -6   2  16        1.81        3.41      1.11 o
  -5   2  16       10.01       10.49      1.61 o
  -4   2  16       29.99       30.59      1.59 o
  -3   2  16       31.49       30.05      1.62 o
  -2   2  16       19.18       15.87      0.92 o
  -1   2  16      222.64      223.32      3.16 o
   0   2  16        1.34        1.47      0.81 o
   1   2  16        0.01        0.17      0.53 o
   2   2  16        3.55        1.57      0.92 o
   3   2  16       29.59       24.67      1.65 o
   4   2  16       12.74       10.69      1.59 o
   5   2  16       37.03       35.46      2.94 o
   6   2  16        0.18       -2.14      1.74 o
  -6   3  16        1.86        3.04      1.69 o
  -5   3  16       41.36       37.81      2.79 o
  -4   3  16        2.27        3.75      1.33 o
  -3   3  16      223.24      221.51      4.64 o
  -2   3  16      290.18      288.28      4.27 o
  -1   3  16       80.49       80.20      2.13 o
   0   3  16      137.58      139.17      3.09 o
   1   3  16       19.83       22.36      1.49 o
   2   3  16       11.89        9.76      1.67 o
   3   3  16       39.73       42.90      2.09 o
   4   3  16        9.18        9.37      1.98 o
   5   3  16       14.46       15.59      2.24 o
   6   3  16        1.25        2.11      1.76 o
  -5   4  16        4.22        3.84      1.64 o
  -4   4  16       14.89       14.74      2.00 o
  -3   4  16        1.43       -0.42      1.23 o
  -2   4  16       64.64       59.81      2.39 o
  -1   4  16        9.40        8.34      1.08 o
   0   4  16        0.13        0.84      0.91 o
   1   4  16       47.38       44.96      2.12 o
   2   4  16       28.16       27.60      2.07 o
   3   4  16        6.60        7.23      1.42 o
   4   4  16        1.07        1.30      1.66 o
   5   4  16        0.53        2.77      1.75 o
  -5   5  16        1.15       -0.29      1.60 o
  -4   5  16        1.92        3.70      1.65 o
  -3   5  16      127.76      125.58      6.16 o
  -2   5  16        0.04       -0.50      1.40 o
  -1   5  16        1.37        0.29      1.04 o
   0   5  16        0.99        1.39      1.04 o
   1   5  16       38.58       33.88      2.26 o
   2   5  16       17.20       16.11      1.77 o
   3   5  16        0.17       -2.04      1.36 o
   4   5  16        3.81        4.04      1.81 o
  -4   6  16        6.89        4.95      1.85 o
  -3   6  16       27.29       27.96      2.69 o
  -2   6  16       11.34       14.26      2.26 o
  -1   6  16       40.59       45.49      3.56 o
   0   6  16        0.47        0.85      1.25 o
   1   6  16       23.66       23.28      1.94 o
   2   6  16        1.02       -1.85      1.58 o
   3   6  16        5.07        9.83      2.64 o
  -2   7  16        0.18        2.04      1.95 o
  -1   7  16       56.89       58.63      3.24 o
   0   7  16        0.41        0.80      1.48 o
   1   7  16        6.25        4.62      1.86 o
   2   7  16        0.06        0.91      2.13 o
  -6   1  17        2.82        2.70      1.99 o
  -5   1  17        4.62        2.96      1.35 o
  -4   1  17        8.57        9.99      0.97 o
  -3   1  17       36.39       36.75      1.43 o
  -2   1  17      512.74      512.30      7.15 o
  -1   1  17      293.13      298.81      4.51 o
   0   1  17        5.54        5.29      1.05 o
   1   1  17        1.98        3.32      1.25 o
   2   1  17      175.93      185.10      3.69 o
   3   1  17      105.19      102.86      3.17 o
   4   1  17      219.34      238.29      5.23 o
   5   1  17       12.11       10.01      1.71 o
   6   1  17        2.51        0.92      1.67 o
  -6   2  17       27.26       30.30      2.66 o
  -5   2  17        3.52        3.97      1.36 o
  -4   2  17       55.58       57.19      2.71 o
  -3   2  17      144.24      153.15      5.73 o
  -2   2  17        1.10        1.97      0.65 o
  -1   2  17      143.45      139.12      3.50 o
   0   2  17       25.39       25.88      1.69 o
   1   2  17      135.62      134.56      2.68 o
   2   2  17      148.90      146.01      6.21 o
   3   2  17        0.40       -0.08      0.99 o
   4   2  17       37.77       37.47      2.36 o
   5   2  17        0.49        0.30      1.32 o
   6   2  17        0.47       -0.14      1.60 o
  -5   3  17       13.86       14.81      2.03 o
  -4   3  17        7.53        7.67      1.81 o
  -3   3  17       14.42       13.13      1.90 o
  -2   3  17        4.02        1.96      1.09 o
  -1   3  17       29.08       24.98      1.44 o
   0   3  17        3.22        5.57      1.06 o
   1   3  17        2.08        1.61      0.94 o
   2   3  17        2.25        1.87      0.99 o
   3   3  17        0.83        0.16      1.15 o
   4   3  17       11.82       14.35      1.70 o
   5   3  17        0.46        0.29      1.66 o
  -5   4  17        4.63        3.92      1.73 o
  -4   4  17        0.15       -0.73      1.35 o
  -3   4  17        1.22       -1.56      1.62 o
  -2   4  17       65.13       69.48      2.57 o
  -1   4  17        6.78        7.85      1.24 o
   0   4  17       18.28       18.83      1.55 o
   1   4  17        0.02       -0.79      0.93 o
   2   4  17       79.82       79.99      3.19 o
   3   4  17        1.49        4.79      1.52 o
   4   4  17        3.34        4.33      1.86 o
   5   4  17       17.66       21.12      3.28 o
  -4   5  17        3.17        1.94      2.04 o
  -3   5  17        4.14        4.65      1.63 o
  -2   5  17       25.23       25.54      2.55 o
  -1   5  17        3.86        4.00      1.22 o
   0   5  17       11.85        9.89      1.40 o
   1   5  17        3.15        4.06      1.20 o
   2   5  17        1.69        2.30      1.34 o
   3   5  17        8.71       12.15      2.21 o
   4   5  17        0.04       -2.93      1.95 o
  -3   6  17       10.65       10.79      2.17 o
  -2   6  17        1.71        1.45      2.87 o
  -1   6  17       35.92       33.51      2.46 o
   0   6  17       27.88       26.55      2.31 o
   1   6  17        0.04       -0.75      1.21 o
   2   6  17        7.45        9.04      2.73 o
   3   6  17       20.49       19.71      3.28 o
  -6   0  18        7.10        8.51      4.72 o
  -5   0  18       67.39       61.00      3.43 o
  -4   0  18       34.85       32.58      3.62 o
  -3   0  18      107.65       97.83      3.99 o
  -2   0  18      284.30      264.29      7.03 o
  -1   0  18        8.60        7.83      1.83 o
   0   0  18      288.26      276.49      8.34 o
   1   0  18        3.95        2.13      2.47 o
   2   0  18       47.45       47.52      4.09 o
   3   0  18       37.47       38.94      5.24 o
   4   0  18       14.22       15.21      2.56 o
   5   0  18       41.60       42.36      3.79 o
  -6   1  18       11.61        7.98      2.28 o
  -5   1  18       14.62       12.51      1.34 o
  -4   1  18       44.20       33.69      2.22 o
  -3   1  18       49.69       50.40      2.37 o
  -2   1  18       29.63       27.45      1.47 o
  -1   1  18      105.17      110.56      3.85 o
   0   1  18       68.07       62.41      2.73 o
   1   1  18       46.10       48.75      3.47 o
   2   1  18       45.90       52.29      2.95 o
   3   1  18        0.56        0.53      1.66 o
   4   1  18       75.85       82.30      3.67 o
   5   1  18        3.08        2.18      1.59 o
  -5   2  18        1.33        1.96      1.37 o
  -4   2  18        0.22        1.35      1.18 o
  -3   2  18        2.39        2.31      1.15 o
  -2   2  18       62.05       57.37      2.83 o
  -1   2  18        0.26        0.02      0.94 o
   0   2  18       75.51       71.35      2.39 o
   1   2  18        2.38        2.96      0.83 o
   2   2  18        2.98        3.39      1.24 o
   3   2  18       10.97       12.37      1.63 o
   4   2  18        2.07        4.86      1.63 o
   5   2  18       52.51       52.40      3.38 o
  -5   3  18       19.25       23.35      2.42 o
  -4   3  18        5.48        4.21      1.39 o
  -3   3  18       21.76       21.85      1.91 o
  -2   3  18       97.39      100.90      4.42 o
  -1   3  18       58.38       60.59      2.29 o
   0   3  18       38.16       41.22      1.97 o
   1   3  18        1.46        2.04      0.95 o
   2   3  18       17.57       17.09      1.56 o
   3   3  18        0.82        0.44      1.18 o
   4   3  18       12.05       13.04      5.66 o
   5   3  18        0.48       -2.14      1.90 o
  -4   4  18       49.46       40.13      2.97 o
  -3   4  18        0.98        3.09      1.38 o
  -2   4  18       81.85       79.89      3.11 o
  -1   4  18       12.28       15.92      3.16 o
   0   4  18        0.95        1.28      1.06 o
   1   4  18       24.91       26.94      1.78 o
   2   4  18       10.18       11.72      1.70 o
   3   4  18        2.24        3.18      1.43 o
   4   4  18        2.34        0.16      1.56 o
  -3   5  18        6.26        7.56      1.95 o
  -2   5  18        3.56        5.13      2.16 o
  -1   5  18        8.12       11.31      1.69 o
   0   5  18        5.09        6.33      1.33 o
   1   5  18       11.12       12.63      1.53 o
   2   5  18       48.39       48.77      2.82 o
   3   5  18        0.43        0.94      3.06 o
  -2   6  18       53.70       50.81      4.17 o
  -1   6  18       19.00       21.56      3.75 o
   0   6  18        4.05        4.84      1.75 o
   1   6  18       31.07       28.15      2.98 o
   2   6  18       19.87       22.48      3.87 o
  -5   1  19        0.01        0.67      1.52 o
  -4   1  19       96.70       90.40      2.68 o
  -3   1  19        3.63        2.25      1.02 o
  -2   1  19       16.29       16.00      1.70 o
  -1   1  19       93.39      101.80      4.09 o
   0   1  19      221.70      222.78      4.99 o
   1   1  19       72.19       68.60      3.45 o
   2   1  19        0.21        0.90      1.35 o
   3   1  19       37.27       37.44      2.71 o
   4   1  19        6.86        6.39      1.82 o
   5   1  19       18.53       21.68      2.48 o
  -5   2  19       15.57       19.53      2.35 o
  -4   2  19        1.59        0.21      1.22 o
  -3   2  19       24.30       21.59      1.82 o
  -2   2  19       11.71       10.35      1.09 o
  -1   2  19        0.91        0.31      1.45 o
   0   2  19        0.01        1.55      1.40 o
   1   2  19       15.97       14.39      1.71 o
   2   2  19        9.99        9.99      1.72 o
   3   2  19       23.01       20.52      1.96 o
   4   2  19       38.42       40.13      2.64 o
  -4   3  19        1.66        0.85      1.32 o
  -3   3  19       42.81       43.68      2.56 o
  -2   3  19        9.41        8.82      1.51 o
  -1   3  19        4.94        5.38      1.25 o
   0   3  19       45.10       40.71      3.67 o
   1   3  19        0.32       -0.59      1.14 o
   2   3  19       12.27        9.88      1.40 o
   3   3  19        0.24       -0.78      1.56 o
   4   3  19        0.02        1.68      1.83 o
  -4   4  19       19.00       21.21      2.43 o
  -3   4  19       24.07       21.55      2.01 o
  -2   4  19       91.61       93.39      3.29 o
  -1   4  19       15.22       14.10      1.71 o
   0   4  19        0.14        0.40      1.40 o
   1   4  19        2.28        1.04      1.78 o
   2   4  19        1.59        1.63      1.36 o
   3   4  19        0.13        1.48      1.62 o
  -3   5  19        1.55        2.66      2.70 o
  -2   5  19        1.70       -0.26      1.53 o
  -1   5  19       37.25       43.01      2.63 o
   0   5  19       38.36       44.49      3.23 o
   1   5  19       22.60       26.15      2.51 o
   2   5  19       70.93       88.94      4.08 o
  -5   0  20        8.39        8.72      2.64 o
  -4   0  20       38.06       40.64      3.00 o
  -3   0  20      494.03      473.01     10.96 o
  -2   0  20        9.49        7.64      1.89 o
  -1   0  20      175.50      167.26      5.66 o
   0   0  20        4.80        4.54      1.96 o
   1   0  20      287.42      243.75     12.39 o
   2   0  20       99.98      104.45      7.15 o
   3   0  20        0.06        3.23      2.81 o
   4   0  20       40.35       35.16      4.94 o
  -4   1  20       18.25       16.02      3.21 o
  -3   1  20        4.63        3.19      1.12 o
  -2   1  20        1.70       -0.30      1.22 o
  -1   1  20       12.02       14.07      1.46 o
   0   1  20       24.49       25.05      1.96 o
   1   1  20       38.48       34.93      2.69 o
   2   1  20       39.64       43.07      2.96 o
   3   1  20        7.82        5.08      2.14 o
   4   1  20        0.14       -0.50      2.00 o
  -4   2  20        2.85        2.53      1.73 o
  -3   2  20       12.19       14.33      2.15 o
  -2   2  20       11.99        9.44      1.55 o
  -1   2  20      129.86      123.90      3.41 o
   0   2  20       14.91       11.95      1.91 o
   1   2  20        1.31        0.72      1.31 o
   2   2  20        5.71        5.96      1.70 o
   3   2  20      102.34      100.33      5.71 o
   4   2  20        0.12        0.19      1.63 o
  -4   3  20       10.59       11.53      2.22 o
  -3   3  20        6.65       11.02      2.54 o
  -2   3  20        7.39        7.48      1.82 o
  -1   3  20       19.65       18.40      2.31 o
   0   3  20       23.02       28.08      2.58 o
   1   3  20        5.47        4.57      1.72 o
   2   3  20        3.13        5.20      1.73 o
   3   3  20       28.15       27.88      3.46 o
  -3   4  20       10.39        8.53      1.99 o
  -2   4  20        0.00       -0.19      1.58 o
  -1   4  20        1.04        0.19      1.61 o
   0   4  20        5.28        5.59      1.84 o
   1   4  20        0.38       -1.90      2.03 o
   2   4  20        1.04        2.77      2.21 o
  -1   5  20       19.49       22.29      3.13 o
   0   5  20        2.77        2.13      2.24 o
   1   5  20       22.80       30.08      3.31 o
  -4   1  21       42.74       43.70      3.05 o
  -3   1  21       24.95       22.19      1.71 o
  -2   1  21       20.78       17.85      2.02 o
  -1   1  21        7.04        4.00      1.35 o
   0   1  21        5.50        4.50      1.87 o
   1   1  21        2.36        2.36      1.62 o
   2   1  21        4.23        3.12      1.65 o
   3   1  21       73.45       71.16      3.88 o
  -3   2  21       40.99       47.50      4.07 o
  -2   2  21       11.58        9.61      1.40 o
  -1   2  21       21.98       23.30      2.79 o
   0   2  21      144.35      136.66      4.73 o
   1   2  21       57.18       51.19      2.87 o
   2   2  21       12.06       14.94      2.48 o
   3   2  21       23.57       25.61      2.60 o
  -3   3  21       15.35       13.63      2.30 o
  -2   3  21        0.09        0.61      1.65 o
  -1   3  21        0.02       -2.12      1.41 o
   0   3  21       34.37       34.37      2.92 o
   1   3  21        6.70        6.49      2.86 o
   2   3  21        4.65        4.40      1.87 o
  -2   4  21       12.27       10.59      2.28 o
  -1   4  21        0.44       -3.04      2.09 o
   0   4  21        2.14        1.53      2.30 o
   1   4  21       20.82       21.28      2.93 o
  -3   0  22       92.90      104.09      4.57 o
  -2   0  22       70.48       73.37      5.83 o
  -1   0  22        0.19       -2.32      2.04 o
   0   0  22       68.66       64.15      4.37 o
   1   0  22        7.50        8.76      2.33 o
   2   0  22        1.95        5.87      3.06 o
  -3   1  22       26.38       25.30      4.39 o
  -2   1  22       51.08       55.94      3.79 o
  -1   1  22        0.00       -1.81      1.20 o
   0   1  22        0.59        0.20      1.31 o
   1   1  22       38.58       41.27      2.68 o
   2   1  22       34.24       32.59      2.82 o
  -2   2  22        0.18        0.62      1.57 o
  -1   2  22        2.43        1.91      1.20 o
   0   2  22       21.15       23.53      2.88 o
   1   2  22        3.06        4.64      1.82 o
   2   2  22       33.76       34.07      2.88 o
  -1   3  22        5.71        3.95      1.66 o
   0   3  22        4.48        5.04      2.25 o
   1   3  22        0.23       -0.25      2.04 o
  -1   1  23        6.93        8.98      1.62 o
   0   1  23        1.58        1.51      1.80 o
   1   1  23        7.39        7.66      1.54 o
 
